# Supplementary material for: Sequencing to identify pathogens in Tenebrio molitor: Implications in insects farmed for food and feed
Source: Front Insect Sci. 2023 Jan 30;3:1059046. doi: 10.3389/finsc.2023.1059046 (PMC10926541; doi:10.3389/finsc.2023.1059046)
Supplement: Additional File S1 — Details from the analysis of sequence reads in Kraken2 (21). (A) Number of of reads from the collapsed colony (C-Adult, C-Diet, C-Frass), the new colony (N-Adult, N-Pupa, N-Diet), the recovered colony (R-Larva), and fresh diet (F-Diet) that were unclassified or classified by taxa rank. Classification at the phylum level were color coded: bacteria, yellow; archea, grey; eukaryote, green; and virus, orange. (B) Percentage of reads classified at the superkingdom rank. [file DataSheet_1.zip › Additional File 1.xlsx]

## Sheet: S1a
Rank	TaxId	Scientific Name	C-Adult	C-Diet	C-Frass	N-Adult	N-Pupa	N-Diet	R-Larva	F-Diet1	F-Diet2	F-Diet3
unclassified	0	Unknown	6650892	8602652	5422190	3571666	4110994	8721951	4421338	12843406	4640154	4990367
superkingdom	2	Bacteria <bacteria>	647016	320284	2138663	193868	328790	442973	83914	283261	132896	55882
superkingdom	2157	Archaea	151	286	1220	41	61	384	68	1889	654	497
superkingdom	2759	Eukaryota	23445	66803	21335	8883	10544	87132	9270	115700	37247	33847
superkingdom	10239	Viruses	638	778	1200	174	9201	1270	144	752	239	213
phylum	65842	Fibrobacteres <Fibrobacteres>	0	1	6	1	0	0	0	0	1	0
phylum	508458	Synergistetes	1	3	29	1	1	3	0	24	7	11
phylum	1655434	Candidatus Lokiarchaeota	3	0	5	1	1	2	0	13	4	3
phylum	976	Bacteroidetes <Bacteroidetes>	592	655	6456	232	286	782	209	4147	1335	992
phylum	1090	Chlorobi	3	12	40	0	0	7	1	33	11	8
phylum	1117	Cyanobacteria	168	411	565	66	92	496	56	1720	502	388
phylum	1224	Proteobacteria	381036	34401	61058	163179	225220	161186	57807	59216	13681	13792
phylum	1239	Firmicutes	23518	122376	715912	604	1524	25065	639	33797	11166	9991
phylum	1297	Deinococcus-Thermus	13	27	545	1	4	27	0	216	74	62
phylum	67810	Candidatus Bipolaricaulota	0	2	4	0	0	1	0	2	2	0
phylum	67812	Candidatus Omnitrophica	0	0	3	0	0	0	1	2	1	1
phylum	67814	Caldiserica	0	0	3	0	0	1	0	3	0	0
phylum	67819	Armatimonadetes	1	0	20	0	0	1	0	5	4	1
phylum	35493	Streptophyta	3439	14111	3686	121	113	13678	17	26390	8968	9261
phylum	68297	Dictyoglomi <Dictyoglomi>	24	12	12	12	25	14	17	24	6	6
phylum	134625	Kiritimatiellaeota	0	0	1	0	0	0	0	4	1	1
phylum	1936987	Balneolaeota	1	1	1	0	2	0	1	2	2	1
phylum	544448	Tenericutes	73	69	433	37	35	75	51	451	141	106
phylum	1134404	Ignavibacteriae	2	2	1	0	0	0	2	26	3	5
phylum	200783	Aquificae <phylum>	5	6	43	0	1	13	2	109	46	40
phylum	200795	Chloroflexi <Chloroflexi>	4	5	171	5	7	11	3	82	30	15
phylum	200918	Thermotogae <phylum>	449	2518	806	26	51	3216	1	1877	628	749
phylum	200930	Deferribacteres <phylum>	2	0	23	2	1	1	3	27	6	4
phylum	200938	Chrysiogenetes <phylum>	0	0	4	0	0	3	0	2	0	0
phylum	200940	Thermodesulfobacteria <phylum>	0	1	3	0	1	6	0	15	4	5
phylum	201174	Actinobacteria	96487	120657	1292649	19263	49251	107084	16673	15038	4786	4254
phylum	4890	Ascomycota	4649	30168	10104	477	915	48586	268	39614	11601	7309
phylum	5204	Basidiomycota	66	236	152	18	18	281	14	344	112	98
phylum	2840024	Taleaviricota	0	0	0	0	1	0	0	1	0	1
phylum	6029	Microsporidia	10	2	1	9	3	7	4	17	7	3
phylum	2283796	Candidatus Thermoplasmatota	3	9	17	1	2	12	1	142	47	28
phylum	6656	Arthropoda	572	878	228	308	368	915	438	1006	344	361
phylum	203682	Planctomycetes <Planctomycetes>	36	88	792	7	15	111	9	533	158	128
phylum	203691	Spirochaetes <Spirochaetes>	52	53	144	14	32	41	27	284	99	77
phylum	2497569	Negarnaviricota	2	4	2	3	2	8	2	5	0	0
phylum	40117	Nitrospirae	5	3	38	1	1	8	0	37	9	18
phylum	7711	Chordata	13222	15011	5456	7296	8519	16439	7916	40511	13431	12907
phylum	204428	Chlamydiae <Chlamydiae>	19	67	47	3	6	87	3	129	35	45
phylum	2138240	Coprothermobacterota	2	0	1	0	0	1	0	0	0	0
phylum	57723	Acidobacteria <Acidobacteria>	9	23	221	2	5	20	1	109	34	37
phylum	74152	Elusimicrobia <phylum>	4	0	46	0	0	1	0	9	2	2
phylum	74201	Verrucomicrobia	47	157	143	1	1	183	0	296	95	94
phylum	142182	Gemmatimonadetes <phylum>	2	7	68	0	0	3	0	35	12	11
phylum	2731361	Peploviricota	4	4	1	1	1	1	8	14	8	5
phylum	2731618	Uroviricota	588	633	1145	154	9175	1083	123	394	137	103
phylum	651137	Thaumarchaeota	27	121	43	4	8	175	5	356	101	89
phylum	2732008	Preplasmiviricota	0	3	0	0	0	0	0	5	2	2
phylum	2732007	Nucleocytoviricota	12	5	11	5	8	11	10	44	14	8
phylum	28889	Crenarchaeota <Crenarchaeota>	30	26	84	12	6	31	12	255	78	53
phylum	28890	Euryarchaeota	87	130	1070	23	44	164	47	1120	422	323
phylum	2732409	Artverviricota	1	8	3	0	0	12	0	35	11	10
phylum	2732408	Pisuviricota	0	4	2	0	1	5	0	13	2	6
phylum	2732415	Cossaviricota	0	1	4	0	0	0	0	9	6	2
phylum	2732405	Duplornaviricota	0	1	0	0	0	7	0	3	0	2
phylum	2732406	Kitrinoviricota	1	0	0	1	0	0	0	14	5	2
phylum	2732416	Cressdnaviricota	0	0	1	0	0	2	0	2	1	0
phylum	1930617	Calditrichaeota	6	14	0	0	0	27	0	421	130	98
phylum	95818	Candidatus Saccharibacteria	0	1	2	0	0	0	0	2	0	0
phylum	456828	Candidatus Cloacimonetes	0	0	0	0	0	0	0	2	0	2
phylum	32066	Fusobacteria <Fusobacteria>	65	74	256	18	31	64	18	313	94	89
phylum	1801631	Candidatus Micrarchaeota	0	0	0	0	0	0	3	1	1	0
class	147541	Dothideomycetes	29	147	65	4	7	112	6	224	63	81
class	147545	Eurotiomycetes	324	1540	4450	33	27	416	15	504	162	134
class	147550	Sordariomycetes	803	4068	2903	63	101	4306	57	3572	1224	1252
class	147548	Leotiomycetes	39	194	64	2	10	221	0	196	58	58
class	147554	Schizosaccharomycetes	3	18	4	4	4	13	5	83	24	11
class	1737404	Tissierellia	19	18	241	4	6	12	1	103	21	13
class	475962	Caldilineae	0	0	4	0	0	0	0	7	5	2
class	1236	Gammaproteobacteria	375903	25399	31283	158689	221650	148416	56405	40167	7413	7711
class	50557	Insecta	572	878	228	308	368	915	438	1006	344	361
class	1760	Actinomycetia	96446	120542	1290253	19262	49245	106990	16669	14686	4687	4141
class	1853228	Chitinophagia	24	42	102	10	12	54	11	179	64	46
class	2885733	Candidatus Micrarchaeia	0	0	0	0	0	0	3	1	1	0
class	526524	Erysipelotrichia	14	7	219	1	5	8	4	68	26	16
class	67799	Thermodesulfobacteria <class>	0	1	3	0	1	6	0	15	4	5
class	68337	Deferribacteres <class>	2	0	23	2	1	1	3	27	6	4
class	641853	Elusimicrobia <class>	4	0	43	0	0	0	0	4	0	1
class	117743	Flavobacteriia	376	384	1208	114	182	461	142	2364	723	552
class	117747	Sphingobacteriia	50	63	4190	16	18	82	11	564	187	124
class	84992	Acidimicrobiia	2	6	85	0	3	4	3	15	4	5
class	84995	Rubrobacteria	4	19	150	0	0	11	0	72	20	10
class	84998	Coriobacteriia	7	13	210	0	3	17	0	107	23	36
class	118001	Chrysiogenetes <class>	0	0	4	0	0	3	0	2	0	0
class	3398	Magnoliopsida	3439	14111	3686	121	113	13678	17	26390	8968	9261
class	134549	Spartobacteria	0	1	0	0	0	0	0	1	0	0
class	183924	Thermoprotei	30	26	84	12	6	31	12	255	78	53
class	183925	Methanobacteria	8	14	30	2	5	14	3	67	11	21
class	183939	Methanococci	25	9	27	11	10	15	28	129	51	34
class	183963	Halobacteria	33	61	878	3	21	89	4	604	251	188
class	183967	Thermoplasmata	2	2	6	1	2	7	1	33	7	5
class	183968	Thermococci	8	9	23	3	1	12	1	95	31	21
class	183980	Archaeoglobi	0	6	14	0	1	1	0	12	9	3
class	183988	Methanopyri	0	1	1	0	0	1	0	4	1	3
class	200643	Bacteroidia	58	54	206	13	20	56	16	482	163	131
class	1937959	Saprospiria	0	3	8	0	0	2	1	13	3	4
class	1921781	Kiritimatiellae	0	0	1	0	0	0	0	4	1	1
class	2364196	Candidatus Thermofonsia	1	0	1	3	1	0	1	2	0	0
class	4891	Saccharomycetes	3109	22530	2075	301	668	41610	101	33277	9389	4815
class	1807140	Acidithiobacillia	4	4	36	0	0	6	0	19	6	3
class	693071	Caldisericia	0	0	3	0	0	1	0	3	0	0
class	1643678	Nitrososphaeria	24	115	29	3	7	159	3	317	82	75
class	5257	Ustilaginomycetes	27	105	85	7	9	96	10	110	29	28
class	414999	Opitutae	4	6	84	0	0	3	0	30	11	12
class	447830	Endomicrobia	0	0	3	0	0	1	0	5	2	1
class	1676648	Limnochordia	4	2	5	0	0	1	0	9	4	0
class	2840056	Naldaviricetes	13	62	7	2	3	65	0	103	21	39
class	1955630	Methylacidiphilae	41	146	23	1	1	175	0	218	71	69
class	1562566	Blastocatellia	1	1	8	0	0	1	0	3	1	1
class	301297	Dehalococcoidia	0	2	11	0	2	3	1	6	5	2
class	1497346	Thermoleophilia	0	8	124	0	0	1	0	27	11	4
class	186801	Clostridia	1444	6364	4996	139	264	8062	112	7441	2569	2911
class	1382928	Ardenticatenia	1	2	4	1	0	1	0	18	3	4
class	219685	Gemmatimonadetes <class>	2	7	68	0	0	3	0	35	12	11
class	203486	Dictyoglomia	24	12	12	12	25	14	17	24	6	6
class	203490	Fusobacteriia	65	74	256	18	31	64	18	313	94	89
class	203494	Verrucomicrobiae	2	3	27	0	0	5	0	42	12	12
class	580370	Zetaproteobacteria	0	0	0	0	0	1	0	0	2	0
class	203683	Planctomycetia	31	64	715	6	14	83	8	472	135	115
class	203693	Nitrospira <class>	4	3	38	0	0	5	0	32	7	17
class	203692	Spirochaetia	52	53	144	14	32	41	27	284	99	77
class	2497574	Monjiviricetes	0	0	1	2	0	4	1	2	0	0
class	2497576	Ellioviricetes	2	4	1	1	2	4	1	3	0	0
class	2841637	Tokiviricetes	0	0	0	0	1	0	0	1	0	1
class	2497643	Candidatus Babeliae	1	0	0	0	0	1	0	3	1	1
class	908620	Nitriliruptoria	0	5	216	0	0	5	0	34	8	8
class	187857	Aquificae <class>	5	6	43	0	1	13	2	109	46	40
class	204430	Fibrobacteria	0	1	6	1	0	0	0	0	1	0
class	204429	Chlamydiia	19	67	47	3	6	87	3	129	35	45
class	204432	Acidobacteriia	7	20	155	2	5	19	1	94	32	32
class	40674	Mammalia	13222	15011	5456	7296	8519	16439	7916	40511	13431	12907
class	155616	Tremellomycetes	23	107	66	9	8	165	0	208	78	62
class	2138243	Coprothermobacteria	2	0	1	0	0	1	0	0	0	0
class	188708	Thermotogae <class>	449	2518	806	26	51	3216	1	1877	628	749
class	188787	Deinococci	13	27	545	1	4	27	0	216	74	62
class	1663419	Fimbriimonadia	0	0	7	0	0	1	0	3	2	1
class	909932	Negativicutes	15	20	245	0	7	9	4	65	24	24
class	533205	Holophagae	0	0	0	0	0	0	0	2	0	0
class	91061	Bacilli	21810	115258	705331	446	1221	16351	507	25008	8131	6341
class	795747	Ignavibacteria	2	2	1	0	0	0	2	26	3	5
class	189775	Thermomicrobia	0	0	37	0	2	1	0	8	6	1
class	2811502	Thermodesulfovibrionia	1	0	0	1	1	3	0	5	2	1
class	2008785	Hydrogenophilalia	0	0	1	1	0	0	0	0	0	1
class	2517206	Candidatus Brocadiia	1	0	1	0	0	0	0	8	6	0
class	649775	Synergistia	1	3	29	1	1	3	0	24	7	11
class	666505	Phycisphaerae	4	24	73	1	1	25	1	53	16	12
class	191410	Chlorobia	3	12	40	0	0	7	1	33	11	8
class	1813735	Vicinamibacteria	1	2	58	0	0	0	0	10	1	4
class	2731363	Herviviricetes	4	4	1	1	1	1	8	14	8	5
class	2682225	Tepidiformia	2	0	99	0	0	2	0	8	2	0
class	388447	Ktedonobacteria	0	0	3	0	0	1	1	7	2	1
class	224756	Methanomicrobia	13	28	95	4	6	32	11	208	67	53
class	28211	Alphaproteobacteria	2887	4143	13751	4100	2819	6859	974	6021	1889	1676
class	28216	Betaproteobacteria	1138	1686	7735	242	493	2236	235	5283	1698	1674
class	28221	Deltaproteobacteria	73	201	1753	13	30	245	12	1261	402	347
class	2731619	Caudoviricetes	588	633	1145	154	9175	1083	123	394	137	103
class	1077257	Chthonomonadetes	1	0	13	0	0	0	0	2	2	0
class	2732459	Resentoviricetes	0	1	0	0	0	7	0	3	0	2
class	2732461	Alsuviricetes	1	0	0	1	0	0	0	11	3	1
class	2732462	Flasuviricetes	0	0	0	0	0	0	0	3	2	1
class	307596	Gloeobacteria	1	0	13	0	0	2	0	6	1	2
class	2732424	Repensiviricetes	0	0	1	0	0	2	0	2	0	0
class	2732421	Papovaviricetes	0	1	4	0	0	0	0	8	5	1
class	2732423	Arfiviricetes	0	0	0	0	0	0	0	0	1	0
class	2732422	Quintoviricetes	0	0	0	0	0	0	0	1	1	1
class	2732523	Megaviricetes	8	2	7	3	6	9	8	33	12	6
class	2732525	Pokkesviricetes	4	3	4	2	2	2	2	11	2	2
class	2732514	Revtraviricetes	1	8	3	0	0	12	0	35	11	10
class	2732529	Tectiliviricetes	0	3	0	0	0	0	0	5	2	2
class	2732505	Duplopiviricetes	0	0	1	0	0	0	0	0	0	0
class	2732507	Stelpaviricetes	0	1	0	0	0	4	0	2	1	1
class	2732506	Pisoniviricetes	0	3	1	0	1	1	0	11	1	5
class	2093818	Candidatus Saccharimonadia	0	1	2	0	0	0	0	2	0	0
class	2798274	Conexivisphaeria	0	0	2	0	0	0	0	3	1	1
class	29547	Epsilonproteobacteria	102	122	506	43	71	152	67	900	307	238
class	1962850	Calditrichia	6	14	0	0	0	27	0	421	130	98
class	1553900	Oligoflexia	13	12	51	5	8	6	7	61	19	9
class	292625	Anaerolineae	0	0	3	0	0	0	0	5	0	1
class	1538075	Malasseziomycetes	13	23	1	2	1	17	3	25	4	6
class	768503	Cytophagia	65	84	480	76	47	97	27	504	182	123
class	31969	Mollicutes	67	67	404	31	28	73	49	422	138	98
class	32061	Chloroflexia	0	1	6	1	2	3	0	21	6	4
order	29	Myxococcales	40	142	1260	2	9	165	5	843	278	242
order	639021	Magnaporthales	52	193	183	6	14	167	14	219	75	72
order	112	Planctomycetales	14	15	176	5	11	37	5	158	44	41
order	213115	Desulfovibrionales	4	16	160	3	2	19	3	148	49	45
order	213113	Desulfurellales	2	0	5	0	4	1	0	3	1	2
order	213118	Desulfobacterales	9	10	61	6	11	22	3	91	28	24
order	136	Spirochaetales	18	38	88	8	16	27	7	177	64	58
order	1769716	Mesoaciditogales	0	1	3	0	0	2	0	1	0	1
order	356	Hyphomicrobiales	2588	3573	8084	4028	2685	6159	871	3127	1026	863
order	213462	Syntrophobacterales	0	1	9	0	0	3	0	15	5	1
order	213481	Bdellovibrionales	4	7	25	2	3	4	0	29	5	5
order	1737405	Tissierellales	16	16	234	2	6	11	1	94	18	10
order	766	Rickettsiales	59	36	54	16	36	39	43	175	42	41
order	475963	Caldilineales	0	0	4	0	0	0	0	7	5	2
order	213849	Campylobacterales	93	117	479	43	70	148	66	860	297	231
order	1118	Chroococcales	19	21	41	14	14	34	10	134	48	27
order	1150	Oscillatoriales	19	56	55	13	8	93	5	199	57	46
order	2770089	Thermosediminibacterales	2	6	8	0	1	4	1	66	27	19
order	1161	Nostocales	72	168	209	23	52	196	33	758	200	164
order	1385	Bacillales	14251	106616	604496	346	979	9266	417	12052	4235	4244
order	34346	Schizosaccharomycetales	3	18	4	4	4	13	5	83	24	11
order	1934945	Immundisolibacterales	0	2	46	0	0	0	0	1	2	0
order	2786987	Koleobacterales	0	2	10	0	1	1	1	12	3	1
order	1033996	Nitrososphaerales	23	111	29	3	7	157	2	301	80	73
order	1853229	Chitinophagales	24	42	102	10	12	54	11	179	64	46
order	1771349	Tepidisphaerales	3	0	10	0	0	0	1	5	2	2
order	2037	Actinomycetales	39	79	4144	2	2	44	3	248	75	80
order	362534	Kordiimonadales	1	0	0	0	0	0	0	2	0	2
order	2085	Mycoplasmatales	32	27	166	12	15	38	18	220	70	57
order	2066490	Emcibacterales	0	1	0	1	2	0	1	6	1	2
order	2885734	Candidatus Micrarchaeales	0	0	0	0	0	0	3	1	1	0
order	51291	Chlamydiales	15	53	21	2	1	81	3	112	30	42
order	2158	Methanobacteriales	8	14	30	2	5	14	3	67	11	21
order	2182	Methanococcales	25	9	27	11	10	15	28	129	51	34
order	2191	Methanomicrobiales	4	5	8	1	0	7	3	68	26	18
order	526525	Erysipelotrichales	14	7	219	1	5	8	4	68	26	16
order	2231	Archaeoglobales	0	6	14	0	1	1	0	12	9	3
order	2235	Halobacteriales	11	13	227	0	6	33	1	201	74	55
order	2258	Thermococcales	8	9	23	3	1	12	1	95	31	21
order	2266	Thermoproteales	6	2	46	1	1	3	0	52	8	7
order	2281	Sulfolobales	15	21	17	11	2	20	9	172	56	40
order	2301	Thermoplasmatales	0	1	4	1	2	6	1	26	7	3
order	1100069	Bacteroidetes Order II. Incertae sedis	1	1	61	0	0	4	0	25	8	4
order	2419	Thermotogales	12	11	37	2	4	19	0	160	57	51
order	1706369	Cellvibrionales	17	15	73	2	3	11	0	97	23	22
order	871006	Acidilobales	0	2	1	0	1	1	0	11	5	1
order	1755823	Egicoccales	0	3	68	0	0	3	0	11	4	1
order	68295	Thermoanaerobacterales	9	21	181	1	7	34	1	142	48	31
order	1968909	Candidatus Nitrosocaldales	1	4	0	0	0	2	1	16	2	2
order	641854	Elusimicrobiales	4	0	43	0	0	0	0	4	0	1
order	84993	Acidimicrobiales	2	6	85	0	3	4	3	15	4	5
order	84996	Rubrobacterales	4	19	150	0	0	11	0	72	20	10
order	84999	Coriobacteriales	2	5	99	0	0	6	0	47	8	15
order	85001	Sphaerobacterales	0	0	15	0	2	0	0	3	3	0
order	85004	Bifidobacteriales	15	27	1028	0	1	15	1	70	20	22
order	85007	Corynebacteriales	2101	1924	39376	11	52	586	20	2308	693	652
order	85006	Micrococcales	6443	75824	1026520	26	46	653	160	2712	878	759
order	85009	Propionibacteriales	105	172	13256	24	17	142	17	910	292	272
order	85008	Micromonosporales	68	105	5616	4	2	133	7	724	246	194
order	85011	Streptomycetales	86308	41352	54258	19171	49097	104678	16428	4749	1516	1279
order	85010	Pseudonocardiales	103	115	7472	5	6	126	10	801	237	230
order	85013	Frankiales	12	23	730	0	2	19	0	101	33	35
order	85012	Streptosporangiales	479	80	47938	1	2	58	1	374	128	101
order	85014	Glycomycetales	3	9	153	1	0	9	0	15	6	4
order	675063	Tymovirales	0	0	0	0	0	0	0	11	1	1
order	68933	Thermales	8	14	157	0	2	12	0	92	34	30
order	68985	Methanopyrales	0	1	1	0	0	1	0	4	1	3
order	52604	Pleurocapsales	0	2	3	0	0	2	0	31	11	0
order	1936988	Saprospirales	0	3	8	0	0	2	1	13	3	4
order	3699	Brassicales	3439	14111	3686	121	113	13678	17	26390	8968	9261
order	2805415	Jatrophihabitantales	0	4	77	0	0	1	0	4	0	2
order	2887326	Moraxellales	514	2517	1137	34	66	2658	33	4465	1620	1927
order	2887327	Kangiellales	0	2	15	1	0	3	0	8	3	0
order	69541	Desulfuromonadales	10	21	136	2	1	24	0	116	30	23
order	200644	Flavobacteriales	376	384	1208	114	182	461	142	2364	723	552
order	200666	Sphingobacteriales	50	63	4190	16	18	82	11	564	187	124
order	1921002	Holosporales	11	3	4	6	10	9	7	14	3	4
order	1970189	Marinilabiliales	2	3	30	4	4	0	1	54	16	12
order	118964	Deinococcales	4	13	325	1	2	15	0	116	39	32
order	118969	Legionellales	31	13	163	6	9	11	13	150	43	43
order	53433	Halanaerobiales	5	9	121	3	4	6	6	65	22	14
order	119069	Hydrogenophilales	0	0	1	1	0	0	0	0	0	1
order	2691355	Gemmatales	4	16	322	0	0	13	1	86	29	25
order	2691354	Pirellulales	12	19	97	0	2	26	2	114	37	24
order	2691356	Isosphaerales	1	14	119	1	1	7	0	112	25	25
order	332160	Bryobacterales	2	4	23	2	1	2	1	20	10	8
order	1692040	Acidiferrobacterales	4	7	21	0	0	1	0	11	4	3
order	1511857	Ligamenvirales	0	0	0	0	1	0	0	1	0	1
order	135614	Xanthomonadales	6807	7108	4290	27291	74623	90034	2072	1462	452	441
order	135615	Cardiobacteriales	0	0	0	0	0	2	0	9	1	0
order	135613	Chromatiales	24	27	327	2	5	40	4	199	61	48
order	135618	Methylococcales	6	6	61	0	0	11	1	55	28	11
order	135619	Oceanospirillales	137	65	766	3	18	82	9	320	130	87
order	135622	Alteromonadales	554	374	631	173	289	584	357	712	193	181
order	135623	Vibrionales	483	1899	719	54	100	2133	41	3778	1294	1548
order	135624	Aeromonadales	44	63	289	7	15	111	5	223	73	57
order	135625	Pasteurellales	180	866	445	23	27	909	13	1655	585	683
order	1217098	Jiangellales	5	7	405	0	0	10	0	43	12	16
order	742030	Salinisphaerales	0	3	5	0	0	0	0	6	4	4
order	1921782	Kiritimatiellales	0	0	1	0	0	0	0	4	1	1
order	2364208	Phototrophicales	1	0	1	3	1	0	1	2	0	0
order	4892	Saccharomycetales	3109	22530	2075	301	668	41610	101	33277	9389	4815
order	693072	Caldisericales	0	0	3	0	0	1	0	3	0	0
order	5042	Eurotiales	324	1540	4450	33	27	416	15	504	162	134
order	414714	Catenulisporales	5	2	140	0	0	5	0	17	2	8
order	5125	Hypocreales	345	1679	1227	20	35	1553	19	1313	405	380
order	5139	Sordariales	301	1605	839	24	31	1953	12	1444	509	521
order	5178	Helotiales	39	194	64	2	10	221	0	196	58	58
order	5234	Tremellales	23	107	66	9	8	165	0	208	78	62
order	2495578	Sporichthyales	0	0	108	1	0	0	0	5	1	0
order	5267	Ustilaginales	27	105	85	7	9	96	10	110	29	28
order	1643688	Leptospirales	14	7	12	4	13	7	5	53	17	9
order	1643683	Acidothermales	0	1	78	0	0	3	0	4	0	0
order	1643682	Geodermatophilales	8	14	565	0	0	12	0	51	28	20
order	1643684	Nakamurellales	2	5	347	0	0	21	0	143	45	44
order	1643686	Brachyspirales	20	8	43	2	3	7	15	54	18	10
order	464095	Picornavirales	0	3	1	0	1	1	0	3	1	0
order	54526	Pelagibacterales	4	4	26	1	0	0	6	22	5	2
order	1955042	Gloeomargaritales	0	1	4	0	0	0	0	5	2	0
order	2905377	Methanotrichales	0	4	41	0	0	0	0	11	4	2
order	415000	Opitutales	4	5	84	0	0	3	0	28	8	12
order	415001	Puniceicoccales	0	1	0	0	0	0	0	2	3	0
order	1643822	Eggerthellales	5	8	111	0	3	11	0	59	14	21
order	1676649	Limnochordales	4	2	5	0	0	1	0	9	4	0
order	1643947	Petrotogales	437	2503	756	24	46	3194	1	1709	568	695
order	1643946	Kosmotogales	0	3	3	0	1	1	0	7	3	2
order	1644060	Natrialbales	14	16	277	2	10	20	3	131	55	44
order	1644055	Haloferacales	8	30	346	1	5	33	0	261	121	88
order	2840070	Lefavirales	13	61	7	2	3	65	0	102	20	39
order	2790996	Mycoplasmoidales	6	2	17	6	7	2	2	24	3	8
order	2856582	Thermofilales	0	1	2	0	1	0	0	4	3	0
order	218872	Fibrobacterales	0	1	6	1	0	0	0	0	1	0
order	1775403	Nevskiales	0	3	39	0	0	4	0	3	3	2
order	186328	Entomoplasmatales	26	36	150	18	10	29	20	183	66	37
order	186329	Acholeplasmatales	9	4	76	1	3	6	11	19	2	4
order	1890424	Synechococcales	32	100	174	11	11	96	6	313	93	90
order	1890505	Chroococcidiopsidales	5	16	4	0	1	14	0	22	7	3
order	2562243	Thermotomaculales	0	0	0	0	0	0	0	2	0	0
order	1202465	Dehalococcoidales	0	0	3	0	2	3	1	4	3	1
order	235899	Nautiliales	9	5	23	0	1	4	1	40	10	7
order	186802	Eubacteriales	1422	6324	4570	135	250	8011	102	7152	2468	2845
order	186826	Lactobacillales	7395	8100	93495	99	242	7025	84	12918	3534	2080
order	1382929	Ardenticatenales	1	2	4	1	0	1	0	18	3	4
order	219686	Gemmatimonadales	2	7	68	0	0	3	0	35	12	11
order	72273	Thiotrichales	26	34	86	11	6	33	5	139	33	40
order	72274	Pseudomonadales	187721	3231	4525	114165	10271	9804	41898	4206	1422	1269
order	203487	Dictyoglomales	24	12	12	12	25	14	17	24	6	6
order	203491	Fusobacteriales	65	74	256	18	31	64	18	313	94	89
order	2169561	Ortervirales	1	8	3	0	0	12	0	35	11	10
order	580371	Mariprofundales	0	0	0	0	0	1	0	0	2	0
order	1235850	Methanomassiliicoccales	2	1	2	0	0	1	0	7	0	2
order	7147	Diptera	572	878	228	308	368	915	438	1006	344	361
order	2726947	Mycosphaerellales	29	147	65	4	7	112	6	224	63	81
order	2497644	Candidatus Babeliales	1	0	0	0	0	1	0	3	1	1
order	908621	Euzebyales	0	1	34	0	0	0	0	16	3	3
order	171549	Bacteroidales	56	51	176	9	16	56	15	428	147	119
order	204433	Acidobacteriales	5	16	132	0	4	17	0	73	22	24
order	204441	Rhodospirillales	45	82	1097	8	13	98	10	619	176	164
order	204455	Rhodobacterales	62	120	1368	19	42	209	18	738	239	216
order	204458	Caulobacterales	9	44	412	2	3	39	1	225	64	59
order	204457	Sphingomonadales	78	192	1643	11	14	239	6	940	291	263
order	548681	Herpesvirales	4	4	1	1	1	1	8	14	8	5
order	2039638	Candidatus Nanopelagicales	2	1	25	0	0	4	0	40	9	7
order	2138246	Coprothermobacterales	2	0	1	0	0	1	0	0	0	0
order	188710	Thermodesulfobacteriales	0	1	3	0	1	6	0	15	4	5
order	1843488	Acidaminococcales	2	1	17	0	0	1	0	10	3	6
order	1843489	Veillonellales	3	13	60	0	0	5	0	23	6	5
order	1663425	Fimbriimonadales	0	0	7	0	0	1	0	3	2	1
order	909929	Selenomonadales	10	6	168	0	7	3	4	32	15	13
order	795748	Ignavibacteriales	2	2	1	0	0	0	2	26	3	5
order	2483366	Sedimentisphaerales	1	21	14	1	1	23	0	30	11	5
order	91347	Enterobacterales	9864	4095	15949	424	75722	6214	86	3189	1134	967
order	9443	Primates	1271	2994	976	577	684	3310	621	8107	2623	2321
order	189769	Chrysiogenales	0	0	4	0	0	3	0	2	0	0
order	189778	Nitrospirales	4	3	38	0	0	5	0	32	7	17
order	189776	Thermomicrobiales	0	0	22	0	0	1	0	5	3	1
order	1779134	Bradymonadales	1	3	37	0	0	3	0	14	2	5
order	91561	Artiodactyla	9042	4156	1869	5123	6360	4629	5540	15566	5106	4395
order	255473	Parvularculales	1	2	4	0	0	0	0	3	3	1
order	2762275	Trueperales	1	0	59	0	0	0	0	7	1	0
order	206351	Neisseriales	30	111	267	10	4	113	6	325	104	94
order	2024979	Bacteriovoracales	3	5	24	0	1	2	1	21	7	1
order	2024973	Silvanigrellales	6	0	2	3	4	0	6	11	7	3
order	206389	Rhodocyclales	13	28	458	6	0	29	2	274	91	85
order	2811503	Thermodesulfovibrionales	1	0	0	1	1	3	0	5	2	1
order	9989	Rodentia	1883	5684	1969	775	754	6357	888	13023	4256	4204
order	485256	Natranaerobiales	2	0	15	0	1	1	0	1	0	0
order	2910145	Vicinamibacterales	1	2	58	0	0	0	0	10	1	4
order	649776	Synergistales	1	3	29	1	1	3	0	24	7	11
order	453227	Desulfarculales	1	0	30	0	0	0	0	12	4	1
order	1747768	Egibacterales	0	1	114	0	0	2	0	7	1	4
order	666506	Phycisphaerales	0	3	47	0	0	2	0	18	3	5
order	11157	Mononegavirales	0	0	1	2	0	4	1	2	0	0
order	191393	Deferribacterales	2	0	23	2	1	1	3	27	6	4
order	191411	Chlorobiales	3	12	40	0	0	7	1	33	11	8
order	76804	Nidovirales	0	0	0	0	0	0	0	8	0	5
order	1485951	Desulfurobacteriales	2	0	7	0	0	9	0	80	35	33
order	2682226	Tepidiformales	2	0	99	0	0	2	0	8	2	0
order	388448	Ktedonobacterales	0	0	3	0	0	1	1	7	2	1
order	1240482	Orbales	2	1	9	1	0	3	1	16	4	6
order	1191478	Magnetococcales	0	1	0	0	0	0	0	1	0	0
order	225057	Acidithiobacillales	4	4	36	0	0	6	0	19	6	3
order	1077263	Chthonomonadales	1	0	13	0	0	0	0	2	2	0
order	28883	Caudovirales	427	444	774	137	9131	646	97	360	123	97
order	1028384	Glomerellales	33	131	248	5	13	119	7	141	57	43
order	307595	Gloeobacterales	1	0	13	0	0	2	0	6	1	2
order	2732524	Algavirales	0	1	6	1	2	5	1	18	9	4
order	2732527	Chitovirales	4	3	4	2	2	1	2	10	2	2
order	2732526	Asfuvirales	0	0	0	0	0	1	0	1	0	0
order	2732536	Cirlivirales	0	0	0	0	0	0	0	0	1	0
order	2732539	Geplafuvirales	0	0	1	0	0	2	0	2	0	0
order	2732541	Reovirales	0	1	0	0	0	7	0	3	0	2
order	2732533	Zurhausenvirales	0	1	4	0	0	0	0	5	3	0
order	2732532	Sepolyvirales	0	0	0	0	0	0	0	3	2	1
order	2732534	Piccovirales	0	0	0	0	0	0	0	1	1	1
order	94695	Methanosarcinales	9	19	44	3	6	24	8	114	33	28
order	2732555	Pimascovirales	8	0	1	1	4	0	7	9	1	2
order	2732554	Imitervirales	0	1	0	1	0	4	0	6	2	0
order	2732559	Rowavirales	0	3	0	0	0	0	0	5	2	2
order	2732545	Amarillovirales	0	0	0	0	0	0	0	3	2	1
order	2732544	Martellivirales	1	0	0	1	0	0	0	0	2	0
order	2732549	Durnavirales	0	0	1	0	0	0	0	0	0	0
order	2732550	Patatavirales	0	1	0	0	0	4	0	2	1	1
order	2093819	Candidatus Nanosynbacterales	0	0	1	0	0	0	0	2	0	0
order	2798275	Conexivisphaerales	0	0	2	0	0	0	0	3	1	1
order	2093825	Candidatus Saccharimonadales	0	1	1	0	0	0	0	0	0	0
order	1962852	Calditrichales	6	14	0	0	0	27	0	421	130	98
order	570264	Methanocellales	0	0	2	0	0	1	0	15	4	5
order	717963	Methylacidiphilales	41	146	23	1	1	175	0	218	71	69
order	1963360	Parachlamydiales	4	14	26	1	5	6	0	17	5	3
order	1127829	Candidatus Brocadiales	1	0	1	0	0	0	0	8	6	0
order	1783344	Endomicrobiales	0	0	3	0	0	1	0	5	2	1
order	2914038	Syntrophales	3	7	7	0	0	7	0	14	4	4
order	292629	Anaerolineales	0	0	3	0	0	0	0	5	0	1
order	2881377	Pseudanabaenales	7	18	21	0	2	16	0	145	52	35
order	2881383	Thermostichales	0	0	0	0	0	0	1	3	0	0
order	685948	Fervidicoccales	0	0	0	0	0	0	1	0	0	0
order	1980410	Bunyavirales	2	4	1	1	2	4	1	3	0	0
order	2800059	Maricaulales	5	8	19	0	1	16	0	28	5	11
order	2800060	Hyphomonadales	4	3	235	0	0	4	0	15	3	6
order	768507	Cytophagales	65	84	480	76	47	97	27	504	182	123
order	162474	Malasseziales	13	23	1	2	1	17	3	25	4	6
order	588673	Solirubrobacterales	0	8	124	0	0	1	0	27	11	4
order	80840	Burkholderiales	1070	1510	6612	225	479	2065	213	4551	1463	1445
order	31932	Nitrosopumilales	2	4	9	1	1	12	2	29	18	11
order	32003	Nitrosomonadales	16	22	215	0	5	18	10	90	27	29
order	32064	Chloroflexales	0	1	6	1	2	3	0	21	6	4
order	32069	Aquificales	3	6	36	0	1	4	2	29	11	7
order	48461	Verrucomicrobiales	2	3	27	0	0	5	0	42	12	12
order	114380	Desulfurococcales	9	0	18	0	1	7	2	16	6	5
order	622450	Actinopolysporales	4	0	186	0	0	1	0	2	0	1
order	622452	Kineosporiales	2	1	326	0	0	1	0	16	6	1
family	31	Myxococcaceae	4	17	257	1	2	25	0	184	73	57
family	39	Archangiaceae	10	24	200	0	2	27	3	147	41	49
family	49	Polyangiaceae	18	71	479	1	1	63	0	324	103	86
family	213119	Desulfobacteraceae	9	8	48	4	11	17	3	60	18	15
family	126	Planctomycetaceae	14	15	176	5	11	37	5	158	44	41
family	213117	Desulfohalobiaceae	0	0	5	1	0	0	0	2	0	0
family	213116	Desulfomicrobiaceae	0	0	4	0	0	0	0	11	4	2
family	213121	Desulfobulbaceae	0	2	1	2	0	3	0	9	3	2
family	2867375	Desulfallaceae	2	5	6	0	1	8	1	5	0	3
family	137	Spirochaetaceae	4	4	23	2	3	3	0	21	6	8
family	170	Leptospiraceae	14	7	12	4	13	7	5	53	17	9
family	2162846	Candidatus Nanopelagicaceae	2	1	25	0	0	4	0	40	9	7
family	82115	Rhizobiaceae	51	108	1053	5	9	121	22	870	298	224
family	1769717	Mesoaciditogaceae	0	1	3	0	0	2	0	1	0	1
family	196937	Nimaviridae	0	1	0	0	0	0	0	1	1	0
family	49546	Flavobacteriaceae	250	221	829	76	114	317	92	1682	520	401
family	403	Methylococcaceae	6	6	61	0	0	11	1	55	28	11
family	213422	Geobacteraceae	5	14	99	2	1	15	0	98	26	17
family	213421	Desulfuromonadaceae	2	5	19	0	0	7	0	14	2	4
family	433	Acetobacteraceae	19	29	353	4	7	27	8	211	68	64
family	444	Legionellaceae	27	9	161	6	9	11	12	134	41	38
family	1884633	Cryptococcaceae	23	107	66	9	8	165	0	208	78	62
family	468	Moraxellaceae	514	2517	1137	34	66	2658	33	4465	1620	1927
family	213465	Syntrophobacteraceae	0	1	9	0	0	3	0	15	5	1
family	213468	Syntrophaceae	3	7	7	0	0	7	0	14	4	4
family	1524215	Anaeromyxobacteraceae	4	10	73	0	1	20	0	36	10	12
family	481	Neisseriaceae	13	89	61	8	2	80	3	178	56	54
family	1524213	Vulgatibacteraceae	0	0	60	0	0	2	0	12	5	3
family	213483	Bdellovibrionaceae	4	7	25	2	3	4	0	29	5	5
family	1524216	Labilitrichaceae	0	1	15	0	1	6	0	19	5	0
family	506	Alcaligenaceae	31	92	908	6	13	63	3	413	148	108
family	543	Enterobacteriaceae	9259	766	6339	105	75651	2543	39	1239	372	328
family	641	Vibrionaceae	483	1899	719	54	100	2133	41	3778	1294	1548
family	1737406	Tissierellaceae	3	3	63	1	1	3	0	21	3	2
family	1655514	Pelagibacteraceae	4	3	21	1	0	0	6	20	4	2
family	712	Pasteurellaceae	180	866	445	23	27	909	13	1655	585	683
family	772	Bartonellaceae	4	10	103	3	3	12	0	49	23	13
family	775	Rickettsiaceae	40	16	20	11	20	11	25	32	12	15
family	809	Chlamydiaceae	15	53	21	2	1	81	3	112	30	42
family	815	Bacteroidaceae	26	19	46	5	10	22	9	143	59	44
family	475964	Caldilineaceae	0	0	4	0	0	0	0	7	5	2
family	868	Cardiobacteriaceae	0	0	0	0	0	2	0	9	1	0
family	942	Anaplasmataceae	18	17	32	5	14	23	17	119	27	22
family	1573805	Marinifilaceae	1	2	23	2	1	0	1	18	8	3
family	972	Halanaerobiaceae	3	6	70	3	0	0	5	31	12	6
family	1131492	Aspergillaceae	281	1196	4221	22	23	121	13	307	96	73
family	1046	Chromatiaceae	9	17	116	1	3	21	0	76	21	18
family	115784	Phaffomycetaceae	1	9	30	0	0	4	1	11	4	5
family	1106	Chloroflexaceae	0	0	3	1	0	1	0	5	2	3
family	33925	Entomoplasmataceae	11	12	33	5	4	10	3	31	13	6
family	2770092	Tepidanaerobacteraceae	2	5	3	0	1	4	1	65	27	19
family	2770093	Thermosediminibacteraceae	0	1	5	0	0	0	0	1	0	0
family	1162	Nostocaceae	26	63	58	9	22	70	11	335	73	85
family	1182	Scytonemataceae	9	21	5	0	7	22	4	46	16	4
family	1185	Rivulariaceae	1	4	4	0	0	2	1	15	5	2
family	33958	Lactobacillaceae	1976	2945	15957	67	182	6884	34	12191	3305	1906
family	410830	Trichomonascaceae	19	78	47	2	2	80	0	90	34	32
family	263369	Bacteriovoracaceae	0	4	1	0	0	0	0	8	3	1
family	558314	Desulfurobacteriaceae	2	0	7	0	0	9	0	80	35	33
family	1268	Micrococcaceae	976	64736	82100	9	11	73	144	466	121	126
family	1508635	Roseiflexaceae	0	1	3	0	2	2	0	16	4	1
family	34064	Francisellaceae	8	19	52	6	6	13	4	98	21	26
family	1300	Streptococcaceae	4567	4937	71955	22	26	79	26	481	144	116
family	558415	Marinilabiliaceae	1	0	7	1	2	0	0	9	2	2
family	2508209	Tobaniviridae	0	0	0	0	0	0	0	5	0	3
family	34353	Dipodascaceae	6	21	11	2	2	16	2	22	7	4
family	34397	Clavicipitaceae	8	61	140	0	4	47	1	80	25	19
family	1653	Corynebacteriaceae	1767	1459	16879	1	4	67	4	403	95	114
family	1934946	Immundisolibacteraceae	0	2	46	0	0	0	0	1	2	0
family	2786988	Koleobacteraceae	0	2	10	0	1	1	1	12	3	1
family	83676	Nocardiopsaceae	423	46	43263	1	0	16	0	71	18	14
family	1762	Mycobacteriaceae	200	261	8317	6	24	398	16	1104	347	318
family	1328881	Candidatus Midichloriaceae	0	1	1	0	0	0	1	3	0	0
family	1033997	Nitrososphaeraceae	23	111	29	3	7	157	2	301	80	73
family	1853232	Hymenobacteraceae	22	51	310	2	10	42	5	160	63	37
family	83763	Succinivibrionaceae	0	0	1	1	2	3	1	5	2	2
family	1853230	Crocinitomicaceae	0	0	9	0	2	2	0	43	13	11
family	1853231	Odoribacteraceae	0	2	1	0	0	2	0	10	1	5
family	1771355	Tepidisphaeraceae	3	0	10	0	0	0	1	5	2	2
family	83778	Kineosporiaceae	2	1	326	0	0	1	0	16	6	1
family	1738654	Woeseiaceae	0	1	0	0	0	1	0	12	3	1
family	2004	Streptosporangiaceae	21	20	1612	0	1	15	1	122	47	34
family	2012	Thermomonosporaceae	21	13	1738	0	1	27	0	178	63	53
family	1902584	Candidatus Desulfofervidaceae	2	1	18	0	3	1	1	4	0	0
family	2951104	Breznakiellaceae	0	0	1	0	0	3	0	3	2	1
family	2049	Actinomycetaceae	39	79	4144	2	2	44	3	248	75	80
family	2062	Streptomycetaceae	86308	41352	54258	19171	49097	104678	16428	4749	1516	1279
family	2070	Pseudonocardiaceae	103	115	7472	5	6	126	10	801	237	230
family	2066491	Emcibacteraceae	0	1	0	1	2	0	1	6	1	2
family	2092	Mycoplasmataceae	32	27	166	12	15	38	18	220	70	57
family	2066474	Endozoicomonadaceae	0	0	0	0	1	0	0	0	2	0
family	2885735	Candidatus Micrarchaeaceae	0	0	0	0	0	0	3	1	1	0
family	2131	Spiroplasmataceae	14	24	98	13	6	19	17	150	52	31
family	2146	Acholeplasmataceae	9	4	76	1	3	6	11	19	2	4
family	2159	Methanobacteriaceae	8	13	30	2	5	11	3	65	11	21
family	2178	Methanothermaceae	0	1	0	0	0	3	0	2	0	0
family	2183	Methanococcaceae	23	5	15	6	6	10	21	103	39	31
family	84107	Coriobacteriaceae	0	3	7	0	0	3	0	7	2	4
family	2194	Methanomicrobiaceae	2	2	8	1	0	4	3	15	10	8
family	2820280	Sphingosinicellaceae	0	5	63	0	1	4	0	22	8	3
family	2934961	Sirenicapillariaceae	0	0	0	0	0	0	0	2	2	0
family	2206	Methanosarcinaceae	9	19	44	3	6	24	8	114	33	28
family	2803844	Usitatibacteraceae	3	0	50	0	2	1	4	4	1	6
family	2232	Archaeoglobaceae	0	6	14	0	1	1	0	12	9	3
family	2236	Halobacteriaceae	2	7	122	0	2	11	0	86	27	14
family	2259	Thermococcaceae	8	9	23	3	1	12	1	95	31	21
family	2267	Thermoproteaceae	6	2	46	1	1	3	0	52	8	7
family	2272	Desulfurococcaceae	9	0	18	0	1	6	1	13	6	5
family	2307	Pyrodictiaceae	0	0	0	0	0	1	1	3	0	0
family	1198451	Methanoregulaceae	0	0	0	0	0	3	0	31	5	4
family	1706371	Cellvibrionaceae	13	4	31	1	3	3	0	44	13	4
family	1706375	Spongiibacteraceae	0	5	6	0	0	0	0	8	1	1
family	1706372	Halieaceae	0	1	4	1	0	0	0	17	4	7
family	1706373	Microbulbiferaceae	4	5	29	0	0	8	0	28	5	10
family	2771471	Thiovulaceae	4	8	48	5	4	15	8	155	48	47
family	2771472	Sulfurovaceae	0	2	5	1	1	1	0	10	3	2
family	871007	Acidilobaceae	0	0	0	0	0	1	0	6	4	0
family	84566	Sphingobacteriaceae	50	63	4190	16	18	82	11	564	187	124
family	543314	Eubacteriales Family XIII. Incertae Sedis	2	1	21	0	0	5	2	20	3	3
family	2705999	Casimicrobiaceae	2	0	38	0	0	0	0	4	0	1
family	2689614	Steroidobacteraceae	0	2	1	0	0	0	0	2	1	0
family	543347	Clostridiales Family XVI. Incertae Sedis	0	0	18	0	0	1	0	0	1	0
family	543349	Symbiobacteriaceae	0	1	3	0	0	2	0	15	2	1
family	543371	Thermoanaerobacterales Family III. Incertae Sedis	4	16	106	0	4	26	0	89	28	15
family	543372	Thermoanaerobacterales Family IV. Incertae Sedis	0	0	3	0	1	0	0	2	3	0
family	84642	Aeromonadaceae	44	63	288	6	13	108	4	218	71	55
family	1755824	Egicoccaceae	0	3	68	0	0	3	0	11	4	1
family	1755828	Ichthyobacteriaceae	1	3	0	1	0	0	0	3	1	0
family	68298	Syntrophomonadaceae	0	1	32	0	0	0	0	8	3	2
family	1968910	Candidatus Nitrosocaldaceae	1	4	0	0	0	2	1	16	2	2
family	1903416	Budviciaceae	4	2	12	0	2	4	2	10	3	2
family	1903412	Hafniaceae	3	7	45	3	1	12	0	14	11	6
family	1903414	Morganellaceae	52	158	231	22	25	51	21	207	67	50
family	1903409	Erwiniaceae	406	2215	4705	242	20	2870	11	1328	582	460
family	1903411	Yersiniaceae	88	805	3765	20	12	437	13	195	53	62
family	1903410	Pectobacteriaceae	22	34	204	10	9	77	0	136	35	43
family	641876	Elusimicrobiaceae	4	0	43	0	0	0	0	4	0	1
family	35718	Chaetomiaceae	248	1377	668	15	28	1698	10	1237	428	447
family	2100208	Caedimonadaceae	0	0	0	0	0	1	0	5	2	1
family	84994	Acidimicrobiaceae	0	0	3	0	0	0	0	2	0	0
family	84997	Rubrobacteraceae	3	11	108	0	0	5	0	48	8	7
family	85002	Sphaerobacteraceae	0	0	15	0	2	0	0	3	3	0
family	85015	Nocardioidaceae	57	105	6916	2	7	100	8	622	205	180
family	85017	Promicromonosporaceae	17	20	3039	1	0	16	0	96	29	18
family	85016	Cellulomonadaceae	24	19	3233	0	0	16	0	156	45	35
family	85019	Brevibacteriaceae	2916	9427	466955	4	3	30	1	82	25	29
family	85018	Dermatophilaceae	7	5	262	0	2	1	2	12	4	6
family	85021	Intrasporangiaceae	14	19	2486	0	0	23	0	83	37	30
family	85020	Dermabacteraceae	1997	889	393566	1	0	16	3	66	25	18
family	85023	Microbacteriaceae	248	471	32600	7	25	403	8	1402	470	395
family	85022	Jonesiaceae	0	0	8	0	0	0	0	0	0	0
family	85025	Nocardiaceae	54	116	6741	4	20	83	0	547	168	156
family	85026	Gordoniaceae	22	38	2354	0	3	15	0	132	43	39
family	85029	Dietziaceae	10	9	1380	0	0	4	0	31	10	8
family	85028	Tsukamurellaceae	2	4	435	0	0	7	0	33	8	7
family	85031	Nakamurellaceae	2	5	347	0	0	21	0	143	45	44
family	85030	Geodermatophilaceae	8	14	565	0	0	12	0	51	28	20
family	85033	Sporichthyaceae	0	0	108	1	0	0	0	5	1	0
family	85032	Acidothermaceae	0	1	78	0	0	3	0	4	0	0
family	85034	Glycomycetaceae	3	9	153	1	0	9	0	15	6	4
family	2690158	Anaerohalosphaeraceae	0	0	0	0	1	0	0	0	0	0
family	2886822	Desulfocapsaceae	0	0	11	0	0	2	0	20	6	4
family	117942	Desulfurellaceae	2	0	5	0	4	1	0	3	1	2
family	1920240	Kangiellaceae	0	2	15	1	0	3	0	8	3	0
family	675064	Alphaflexiviridae	0	0	0	0	0	0	0	7	1	1
family	675068	Betaflexiviridae	0	0	0	0	0	0	0	4	0	0
family	675072	Secoviridae	0	0	0	0	0	0	0	1	1	0
family	2772226	Sulfuricellaceae	3	0	36	0	0	6	0	18	6	2
family	2854170	Roseobacteraceae	27	39	587	3	8	59	10	368	118	106
family	183710	Deinococcaceae	4	13	325	1	2	15	0	116	39	32
family	183713	Methanopyraceae	0	1	1	0	0	1	0	4	1	3
family	134623	Opitutaceae	4	5	84	0	0	3	0	28	8	12
family	216572	Oscillospiraceae	30	52	196	4	7	42	2	227	83	62
family	3700	Brassicaceae	3439	14111	3686	121	113	13678	17	26390	8968	9261
family	2805416	Jatrophihabitantaceae	0	4	77	0	0	1	0	4	0	2
family	2805426	Kytococcaceae	3	2	471	0	0	0	0	5	4	4
family	69277	Phyllobacteriaceae	59	65	685	2	2	58	13	372	129	97
family	2805400	Actinopolymorphaceae	3	3	142	0	0	2	0	11	3	8
family	2821832	Stappiaceae	2	13	66	1	2	3	0	28	10	8
family	2887365	Marinobacteraceae	8	6	21	4	5	7	2	33	4	6
family	151340	Papillomaviridae	0	1	4	0	0	0	0	5	3	0
family	151341	Polyomaviridae	0	0	0	0	0	0	0	3	2	1
family	2805586	Lawsonellaceae	2	2	52	0	1	0	0	2	1	1
family	2805590	Ornithinimicrobiaceae	10	16	1955	0	0	15	0	110	38	30
family	2805591	Tropherymataceae	0	3	0	2	0	4	0	7	1	3
family	36734	Unikaryonidae	10	2	1	9	3	7	4	17	7	3
family	2723775	Lichenihabitantaceae	0	0	3	1	0	0	0	19	6	5
family	200667	Flammeovirgaceae	4	2	22	5	8	5	0	22	5	7
family	2035710	Thioalkalibacteraceae	0	0	7	0	0	0	0	4	1	2
family	1970190	Salinivirgaceae	1	1	0	0	0	2	1	8	0	1
family	69657	Hyphomonadaceae	4	3	235	0	0	4	0	15	3	6
family	118883	Sulfolobaceae	15	21	17	11	2	20	9	172	56	40
family	118882	Brucellaceae	3	6	88	0	0	10	0	21	10	4
family	2560065	Herelleviridae	9	38	17	0	0	45	0	31	14	5
family	118968	Coxiellaceae	4	4	2	0	0	0	1	16	2	5
family	53434	Halobacteroidaceae	2	1	42	0	3	2	1	5	2	1
family	119045	Methylobacteriaceae	23	41	716	3	1	53	4	354	102	115
family	119060	Burkholderiaceae	815	470	2897	196	434	938	201	1588	499	441
family	2691357	Pirellulaceae	3	13	67	0	2	18	2	72	21	14
family	2691359	Lacipirellulaceae	3	5	30	0	0	8	0	41	15	9
family	2691358	Thermoguttaceae	0	1	0	0	0	0	0	1	1	1
family	69973	Closteroviridae	1	0	0	0	0	0	0	0	0	0
family	332161	Solibacteraceae	0	3	7	0	0	0	0	5	1	1
family	1692041	Acidiferrobacteraceae	4	7	21	0	0	1	0	11	4	3
family	1511860	Amalgaviridae	0	0	1	0	0	0	0	0	0	0
family	1511852	Nudiviridae	0	4	2	0	1	3	0	6	1	1
family	135616	Piscirickettsiaceae	17	15	30	3	0	20	1	40	11	12
family	135617	Thiotrichaceae	1	0	0	2	0	0	0	1	0	2
family	135620	Oceanospirillaceae	13	18	77	0	4	23	2	58	28	16
family	135621	Pseudomonadaceae	187691	3223	4500	114158	10265	9790	41893	4162	1413	1260
family	332247	Trueperaceae	1	0	59	0	0	0	0	7	1	0
family	1331736	Ruaniaceae	13	7	1516	2	0	3	0	29	12	12
family	1937968	Bernardetiaceae	2	1	9	1	1	1	1	12	5	1
family	1937961	Haliscomenobacteraceae	0	3	0	0	0	1	1	10	3	3
family	1217100	Jiangellaceae	5	7	405	0	0	10	0	43	12	16
family	1331809	Kordiimonadaceae	1	0	0	0	0	0	0	2	0	2
family	742031	Salinisphaeraceae	0	3	5	0	0	0	0	6	4	4
family	2904715	Desulfosudaceae	0	0	1	0	0	0	0	2	1	3
family	1921783	Kiritimatiellaceae	0	0	1	0	0	0	0	4	1	1
family	4893	Saccharomycetaceae	2525	20819	1268	207	618	39354	55	32272	9018	4434
family	4894	Schizosaccharomycetaceae	3	18	4	4	4	13	5	83	24	11
family	1577788	Methanomassiliicoccaceae	2	0	2	0	0	1	0	5	0	1
family	693073	Caldisericaceae	0	0	3	0	0	1	0	3	0	0
family	1676141	Wenzhouxiangellaceae	3	2	23	0	0	1	1	8	3	5
family	2036754	Chelatococcaceae	1	0	69	0	0	4	0	15	3	3
family	2937909	Desulfitobacteriaceae	6	1	159	3	3	4	2	40	13	5
family	2937910	Desulfotomaculaceae	0	0	1	0	1	0	1	0	0	1
family	2937911	Thermincolaceae	0	0	1	0	0	0	0	2	1	0
family	5148	Sordariaceae	41	149	108	7	3	163	2	137	55	46
family	119859	Tolypothrichaceae	1	10	2	0	0	5	0	18	6	3
family	2528436	Pyriculariaceae	52	193	183	6	14	167	14	219	75	72
family	5268	Ustilaginaceae	27	105	85	7	9	96	10	110	29	28
family	414877	Catenulisporaceae	5	2	140	0	0	5	0	17	2	8
family	316606	Segniliparaceae	0	1	22	0	0	0	0	3	2	0
family	1643685	Borreliaceae	7	26	22	1	10	15	6	96	34	29
family	1955043	Gloeomargaritaceae	0	1	4	0	0	0	0	5	2	0
family	415002	Puniceicoccaceae	0	1	0	0	0	0	0	2	3	0
family	1643824	Atopobiaceae	2	2	92	0	0	3	0	40	6	10
family	1643826	Eggerthellaceae	5	8	111	0	3	11	0	59	14	21
family	2692416	Ktedonosporobacteraceae	0	0	3	0	0	1	1	7	2	1
family	1676650	Limnochordaceae	4	2	5	0	0	1	0	9	4	0
family	185751	Pospiviroidae	0	0	0	0	0	0	0	1	0	0
family	1643949	Petrotogaceae	437	2503	756	24	46	3194	1	1709	568	695
family	1643948	Kosmotogaceae	0	3	3	0	1	1	0	7	3	2
family	742845	Malasseziaceae	13	23	1	2	1	17	3	25	4	6
family	1643950	Fervidobacteriaceae	11	9	26	2	4	16	0	153	55	48
family	1644056	Haloferacaceae	1	22	72	1	3	21	0	197	102	70
family	1644061	Natrialbaceae	14	16	277	2	10	20	3	131	55	44
family	2791015	Sphaerochaetaceae	0	2	2	0	0	0	0	4	5	3
family	267892	Ferrimonadaceae	1	0	6	0	1	0	0	4	0	1
family	267893	Idiomarinaceae	0	3	1	1	0	1	0	8	3	5
family	267894	Psychromonadaceae	7	0	2	0	0	0	0	4	1	5
family	267888	Pseudoalteromonadaceae	17	25	183	11	17	31	12	236	62	65
family	267889	Colwelliaceae	92	15	77	55	72	11	103	58	25	14
family	267890	Shewanellaceae	28	41	148	6	9	44	5	257	67	71
family	267891	Moritellaceae	1	0	11	0	0	2	1	8	0	2
family	2790998	Mycoplasmoidaceae	0	0	6	1	0	0	0	10	1	2
family	1775411	Rhodanobacteraceae	5	24	87	0	0	19	0	229	66	58
family	2922432	Phototrophicaceae	1	0	1	3	1	0	1	2	0	0
family	1890428	Merismopediaceae	0	3	3	0	0	5	0	20	6	8
family	1890429	Acaryochloridaceae	0	0	2	0	0	2	0	7	1	1
family	1890431	Chamaesiphonaceae	1	12	4	0	2	16	0	24	4	3
family	1890426	Synechococcaceae	16	50	130	4	1	32	3	177	47	51
family	1890422	Gloeobacteraceae	1	0	13	0	0	2	0	6	1	2
family	1890449	Microcystaceae	3	3	3	3	3	3	1	13	1	2
family	1890450	Aphanothecaceae	9	12	23	7	5	16	5	49	12	10
family	1890436	Pseudanabaenaceae	5	5	1	0	0	6	0	14	6	0
family	1890438	Leptolyngbyaceae	2	2	13	0	1	1	0	20	3	4
family	2726069	Kribbellaceae	2	8	297	0	0	9	1	48	23	18
family	1661063	Fusariviridae	0	0	0	0	0	0	0	0	0	1
family	186534	Caulimoviridae	1	8	3	0	0	12	0	26	9	8
family	1890464	Chroococcaceae	5	5	14	4	3	7	4	50	28	7
family	1890500	Hyellaceae	0	0	3	0	0	0	0	5	4	0
family	1890498	Dermocarpellaceae	0	2	0	0	0	2	0	26	7	0
family	2562244	Thermotomaculaceae	0	0	0	0	0	0	0	2	0	0
family	1890528	Chroococcidiopsidaceae	5	16	4	0	1	14	0	22	7	3
family	1202464	Dehalococcoidaceae	0	0	3	0	2	3	1	4	3	1
family	88404	Methanocorpusculaceae	1	0	0	0	0	0	0	15	8	4
family	186803	Lachnospiraceae	35	33	329	11	23	39	13	239	79	63
family	186806	Eubacteriaceae	4	6	48	0	1	17	1	47	18	8
family	186807	Peptococcaceae	7	5	45	1	2	14	1	44	14	6
family	186804	Peptostreptococcaceae	22	23	265	9	14	17	15	92	32	16
family	186814	Thermoanaerobacteraceae	5	4	66	0	2	5	1	51	15	10
family	186818	Planococcaceae	121	93	4772	17	34	66	25	204	60	53
family	186817	Bacillaceae	1241	1746	60869	86	163	1825	106	2685	807	680
family	186822	Paenibacillaceae	179	470	3163	38	42	606	30	1094	329	326
family	186823	Alicyclobacillaceae	10	24	99	1	1	26	1	262	90	79
family	1333713	Schleiferiaceae	2	2	0	0	0	2	0	7	1	0
family	186820	Listeriaceae	38	42	1191	11	6	15	14	56	23	11
family	186821	Sporolactobacillaceae	1	1	41	0	0	1	0	5	1	0
family	186827	Aerococcaceae	11	9	175	0	1	4	2	23	19	12
family	186824	Thermoactinomycetaceae	0	5	193	0	0	1	0	13	5	2
family	186828	Carnobacteriaceae	16	30	608	0	3	9	1	34	13	3
family	2005473	Muribaculaceae	3	4	0	0	0	1	0	9	4	1
family	1382930	Ardenticatenaceae	1	2	4	1	0	1	0	18	3	4
family	2005525	Tannerellaceae	4	0	11	0	2	1	1	12	7	5
family	2005523	Paludibacteraceae	1	0	2	0	0	0	0	16	5	4
family	2005520	Dysgonomonadaceae	2	4	10	0	0	2	1	4	2	2
family	2005519	Barnesiellaceae	3	1	4	0	0	4	0	24	5	6
family	219687	Gemmatimonadaceae	2	7	68	0	0	3	0	35	12	11
family	72275	Alteromonadaceae	406	288	187	100	190	495	236	132	35	17
family	72276	Ectothiorhodospiraceae	10	4	149	0	1	14	3	78	26	16
family	563798	Cyclobacteriaceae	18	10	39	60	16	17	16	115	46	36
family	72293	Helicobacteraceae	10	13	74	3	6	14	2	78	35	23
family	72294	Campylobacteraceae	27	38	152	13	21	50	24	254	89	67
family	563835	Chitinophagaceae	24	42	102	10	12	54	11	179	64	46
family	563843	Rhodothermaceae	1	1	61	0	0	4	0	25	8	4
family	2169529	Ackermannviridae	0	1	1	0	0	0	0	4	0	1
family	2448023	Ilumatobacteraceae	2	3	28	0	2	2	3	5	1	3
family	2169572	Portogloboviridae	0	0	0	0	0	0	0	0	0	1
family	203488	Dictyoglomaceae	24	12	12	12	25	14	17	24	6	6
family	203492	Fusobacteriaceae	46	65	169	12	23	51	9	217	63	61
family	137992	Asfarviridae	0	0	0	0	0	1	0	1	0	0
family	580372	Mariprofundaceae	0	0	0	0	0	1	0	0	2	0
family	203557	Verrucomicrobiaceae	2	3	10	0	0	3	0	35	11	7
family	39724	Circoviridae	0	0	0	0	0	0	0	0	1	0
family	39729	Potyviridae	0	1	0	0	0	4	0	2	1	1
family	39782	Blattabacteriaceae	19	32	59	7	11	25	9	85	15	14
family	1334117	Melioribacteraceae	0	0	0	0	0	0	2	6	0	2
family	1055686	Sandaracinaceae	0	4	60	0	0	5	1	16	5	5
family	7214	Drosophilidae	572	878	228	308	368	915	438	1006	344	361
family	2497645	Candidatus Babeliaceae	1	0	0	0	0	1	0	3	1	1
family	2808923	Fluviibacteraceae	0	0	6	0	0	1	0	3	0	3
family	2808963	Arcobacteraceae	49	44	148	21	37	52	31	330	113	85
family	449719	Granulosicoccaceae	0	2	17	0	0	0	0	8	4	5
family	449732	Litoricolaceae	1	0	3	1	0	0	0	3	1	0
family	89373	Cytophagaceae	11	10	70	5	7	9	3	81	20	14
family	89374	Saprospiraceae	0	0	8	0	0	1	0	3	0	1
family	908622	Euzebyaceae	0	1	34	0	0	0	0	16	3	3
family	564644	Endornaviridae	0	0	0	0	0	0	0	0	1	0
family	1285590	Hytrosaviridae	0	1	0	0	0	0	0	1	0	1
family	990719	Christensenellaceae	0	0	5	0	0	0	0	9	1	1
family	2661849	Calotrichaceae	10	28	30	7	8	40	10	175	44	35
family	171550	Rikenellaceae	1	2	52	0	2	10	0	75	26	24
family	171551	Porphyromonadaceae	0	4	13	0	0	1	0	13	4	4
family	171552	Prevotellaceae	13	14	30	3	2	11	3	101	32	23
family	204431	Fibrobacteraceae	0	1	6	1	0	0	0	0	1	0
family	204434	Acidobacteriaceae	5	16	132	0	4	17	0	73	22	24
family	2842329	Schitoviridae	0	0	0	0	0	2	0	0	0	2
family	2842328	Salasmaviridae	0	0	0	0	0	1	0	0	0	1
family	2842327	Rountreeviridae	173	205	20	34	7653	218	39	18	10	4
family	2023203	Pithoviridae	0	0	0	2	3	0	0	1	0	1
family	548682	Alloherpesviridae	1	1	0	0	0	0	3	1	0	0
family	548685	Malacoherpesviridae	0	0	1	0	0	0	0	1	0	0
family	1892252	Microcoleaceae	7	20	18	6	5	37	4	99	25	16
family	1892254	Oscillatoriaceae	2	1	21	3	2	4	0	22	4	9
family	1892255	Gomontiellaceae	0	1	0	1	0	1	0	12	3	6
family	1892249	Cyanothecaceae	7	19	11	2	1	26	1	43	18	11
family	1892251	Coleofasciculaceae	1	14	5	1	0	22	0	21	3	2
family	1892263	Hapalosiphonaceae	4	2	8	5	0	1	0	11	3	3
family	1892259	Aphanizomenonaceae	13	26	24	1	11	28	3	74	30	13
family	90142	Ferroplasmaceae	0	0	1	1	1	4	0	5	3	1
family	335929	Erythrobacteraceae	8	17	357	3	0	35	2	173	53	40
family	335928	Xanthobacteraceae	2	24	173	0	0	20	0	96	35	32
family	1777752	Candidatus Paracaedibacteraceae	0	0	1	1	0	0	0	3	1	2
family	2760872	Tenuifilaceae	2	0	7	1	0	0	0	5	2	0
family	2138247	Coprothermobacteraceae	2	0	1	0	0	1	0	0	0	0
family	1499392	Chromobacteriaceae	17	22	206	2	2	33	3	147	48	39
family	188711	Thermodesulfobacteriaceae	0	1	3	0	1	6	0	15	4	5
family	188709	Thermotogaceae	1	2	11	0	0	3	0	7	2	3
family	1843490	Sporomusaceae	5	3	65	0	0	1	1	11	10	5
family	1843491	Selenomonadaceae	5	3	101	0	7	2	3	21	5	8
family	41294	Nitrobacteraceae	2391	3193	3675	4009	2653	5736	819	764	232	191
family	41295	Rhodospirillaceae	8	19	149	2	3	30	2	122	28	28
family	41297	Sphingomonadaceae	65	165	1203	8	11	196	4	736	228	216
family	188786	Thermaceae	8	14	157	0	2	12	0	92	34	30
family	2810281	Turicibacteraceae	6	1	104	0	0	0	0	6	2	0
family	1663426	Fimbriimonadaceae	0	0	7	0	0	1	0	3	2	1
family	90627	Gallionellaceae	1	3	1	0	0	1	0	8	1	0
family	909930	Acidaminococcaceae	2	1	17	0	0	1	0	10	3	6
family	2843305	Phreatobacteraceae	5	7	20	0	0	3	1	50	19	11
family	2843308	Pleomorphomonadaceae	0	3	3	0	0	0	0	5	1	3
family	90964	Staphylococcaceae	11593	99528	519910	153	671	2176	223	604	202	156
family	549779	Mimiviridae	0	1	0	1	0	4	0	6	2	0
family	74712	Frankiaceae	12	23	730	0	2	19	0	101	33	35
family	320583	Conexibacteraceae	0	8	124	0	0	1	0	27	11	4
family	795749	Ignavibacteriaceae	2	2	1	0	0	0	0	20	3	3
family	2171986	Candidatus Saccharimonadaceae	0	1	1	0	0	0	0	0	0	0
family	2483367	Sedimentisphaeraceae	1	21	14	1	0	23	0	30	11	5
family	189770	Chrysiogenaceae	0	0	4	0	0	3	0	2	0	0
family	189779	Nitrospiraceae	4	3	38	0	0	5	0	32	7	17
family	189777	Thermomicrobiaceae	0	0	22	0	0	1	0	5	3	1
family	1647988	Akkermansiaceae	0	0	17	0	0	2	0	7	1	5
family	1156497	Pichiaceae	29	109	58	4	7	169	16	105	43	35
family	9604	Hominidae	1271	2994	976	577	684	3310	621	8107	2623	2321
family	1779135	Bradymonadaceae	1	3	37	0	0	3	0	14	2	5
family	255475	Aurantimonadaceae	6	9	253	1	0	10	1	55	15	16
family	255474	Parvularculaceae	1	2	4	0	0	0	0	3	3	1
family	255472	Caldisphaeraceae	0	2	1	0	1	0	0	5	1	1
family	2762286	Fulvivirgaceae	0	1	11	0	0	5	0	10	6	1
family	206349	Hydrogenophilaceae	0	0	1	1	0	0	0	0	0	1
family	2024974	Silvanigrellaceae	6	0	2	3	4	0	6	11	7	3
family	2762301	Marivirgaceae	2	0	1	0	0	0	0	9	4	2
family	255527	Saccharospirillaceae	5	0	14	2	2	0	0	8	3	0
family	255526	Halothiobacillaceae	1	1	3	0	0	1	0	2	2	0
family	206379	Nitrosomonadaceae	5	1	46	0	2	3	4	26	5	6
family	2303507	Oculatellaceae	0	1	3	0	0	1	0	3	1	0
family	2811504	Thermodesulfovibrionaceae	1	0	0	0	1	1	0	2	1	1
family	2811505	Dissulfurispiraceae	0	0	0	1	0	2	0	3	1	0
family	9821	Suidae	701	1603	732	285	342	1923	332	7404	2474	1973
family	2762318	Weeksellaceae	96	102	258	25	55	99	39	517	161	121
family	2762306	Roseivirgaceae	0	0	1	1	0	2	0	10	3	3
family	9895	Bovidae	8267	2390	1072	4810	5969	2583	5162	7771	2522	2312
family	2008794	Zoogloeaceae	7	22	359	2	0	23	0	213	66	60
family	2008795	Azonexaceae	0	0	3	0	0	0	0	7	2	3
family	2008793	Sterolibacteriaceae	1	7	53	0	0	4	0	16	4	5
family	2008790	Thiobacillaceae	2	5	5	0	0	3	0	2	1	4
family	2303730	Prochlorotrichaceae	0	2	0	0	0	4	0	60	27	21
family	10066	Muridae	1883	5684	1969	775	754	6357	888	13023	4256	4204
family	485255	Natranaerobiaceae	2	0	15	0	1	1	0	1	0	0
family	2844601	Stellaceae	0	1	40	0	0	6	0	24	3	7
family	75682	Oxalobacteraceae	35	128	620	9	3	182	2	393	118	113
family	681950	Glomerellaceae	33	131	248	5	13	119	7	141	57	43
family	10240	Poxviridae	4	3	4	2	2	1	2	10	2	2
family	75787	Rhodocyclaceae	6	6	89	4	0	5	2	51	22	19
family	10292	Herpesviridae	3	3	0	1	1	1	5	12	8	5
family	2943001	Casjensviridae	154	175	122	17	44	422	26	5	4	4
family	2812006	Bruguierivoracaceae	2	6	4	0	0	3	0	14	3	2
family	2812024	Syntrophotaleaceae	0	2	17	0	0	2	0	4	2	2
family	2795691	Nitratiruptoraceae	2	4	2	0	0	0	0	14	6	1
family	1910928	Genomoviridae	0	0	0	0	0	1	0	0	0	0
family	1501348	Amoebophilaceae	2	0	11	0	0	7	1	11	2	4
family	10442	Baculoviridae	13	56	5	2	2	62	0	95	19	37
family	157897	Rudiviridae	0	0	0	0	1	0	0	0	0	0
family	1763524	Isosphaeraceae	1	14	119	1	1	7	0	112	25	25
family	2844866	Thalassospiraceae	0	1	1	0	0	1	0	10	0	1
family	10477	Lipothrixviridae	0	0	0	0	0	0	0	1	0	1
family	2517203	Candidatus Methanomethylophilaceae	0	1	0	0	0	0	0	2	0	1
family	10486	Iridoviridae	5	0	1	1	0	0	2	3	1	1
family	2844881	Zymomonadaceae	2	0	12	0	2	1	0	6	1	3
family	10501	Phycodnaviridae	0	1	6	1	2	5	1	18	9	4
family	338190	Nitrosopumilaceae	2	4	9	1	1	12	2	29	18	11
family	10508	Adenoviridae	0	3	0	0	0	0	0	5	2	2
family	125316	Beutenbergiaceae	3	7	640	0	0	4	0	31	9	9
family	10662	Myoviridae <Myoviridae>	11	30	23	5	1	24	3	210	67	56
family	10699	Siphoviridae <Siphoviridae>	207	141	683	92	1075	301	52	71	27	22
family	10744	Podoviridae <Podoviridae>	1	3	17	1	4	4	1	8	0	1
family	944644	Marseilleviridae	3	0	0	0	4	0	4	5	0	1
family	10780	Parvoviridae	0	0	0	0	0	0	0	1	1	1
family	92713	Parachlamydiaceae	4	0	15	1	4	1	0	10	3	2
family	92712	Simkaniaceae	0	14	11	0	1	5	0	5	2	1
family	92714	Waddliaceae	0	0	0	0	0	0	0	2	0	0
family	649777	Synergistaceae	1	3	29	1	1	3	0	24	7	11
family	633392	Iamiaceae	0	3	54	0	1	2	0	8	3	2
family	10811	Geminiviridae	0	0	1	0	0	1	0	2	0	0
family	191033	Oleiphilaceae	1	0	0	0	0	0	0	2	0	1
family	453228	Desulfarculaceae	1	0	30	0	0	0	0	12	4	1
family	2845253	Treponemataceae <Treponemataceae>	7	6	40	5	3	6	1	53	17	17
family	10880	Reoviridae	0	1	0	0	0	7	0	3	0	2
family	43682	Ascoviridae	0	0	0	0	0	0	1	1	0	0
family	11018	Togaviridae	0	0	0	1	0	0	0	0	1	0
family	224027	Hydrogenothermaceae	1	3	6	0	0	1	2	7	4	2
family	1747769	Egibacteraceae	0	1	114	0	0	2	0	7	1	4
family	11050	Flaviviridae	0	0	0	0	0	0	0	3	2	1
family	699189	Iflaviridae	0	0	0	0	0	1	0	0	0	0
family	1747776	Cuniculiplasmataceae	0	0	1	0	1	1	0	11	2	1
family	11118	Coronaviridae	0	0	0	0	0	0	0	3	0	2
family	666507	Phycisphaeraceae	0	3	47	0	0	2	0	18	3	5
family	191394	Deferribacteraceae	1	0	13	0	0	0	1	4	1	1
family	191412	Chlorobiaceae	3	12	40	0	0	7	1	33	11	8
family	1993640	Tolecusatellitidae	0	0	0	1	0	0	0	0	0	0
family	93133	Mycosphaerellaceae	29	147	65	4	7	112	6	224	63	81
family	11270	Rhabdoviridae	0	0	0	2	0	0	0	2	0	0
family	2042895	Gottschalkiaceae	0	2	9	0	0	4	0	12	4	2
family	2813035	Parvibaculaceae	0	1	1	0	0	7	0	22	9	4
family	568386	Sinobacteraceae	0	1	38	0	0	4	0	1	2	2
family	76892	Caulobacteraceae	9	44	412	2	3	39	1	225	64	59
family	224372	Alcanivoracaceae	3	5	68	0	0	6	1	25	5	8
family	224379	Hahellaceae	1	1	1	0	2	0	0	6	2	1
family	224467	Nautiliaceae	7	1	21	0	1	4	1	26	4	6
family	224464	Kofleriaceae	0	2	43	0	0	9	1	53	22	18
family	2501987	Lispiviridae	0	0	1	0	0	4	1	0	0	0
family	2600303	Baekduiaceae	1	8	42	0	0	6	0	24	12	3
family	2682227	Tepidiformaceae	2	0	99	0	0	2	0	8	2	0
family	11632	Retroviridae	0	0	0	0	0	0	0	9	2	2
family	28056	Micromonosporaceae	68	105	5616	4	2	133	7	724	246	194
family	1240483	Orbaceae	2	1	9	1	0	3	1	16	4	6
family	2829815	Azospirillaceae	16	32	540	2	3	31	0	248	77	64
family	1191479	Magnetococcaceae	0	1	0	0	0	0	0	1	0	0
family	2731643	Autographiviridae	2	0	0	0	0	3	0	2	2	4
family	28256	Halomonadaceae	107	40	591	0	9	53	6	217	88	59
family	2731691	Drexlerviridae	0	0	0	0	0	1	0	7	1	0
family	2731690	Demerecviridae	0	0	6	1	2	1	0	4	0	1
family	995019	Sutterellaceae	1	2	2	0	0	1	1	5	4	0
family	44746	Holosporaceae	11	3	3	5	10	8	7	6	0	1
family	143067	Methanotrichaceae	0	4	41	0	0	0	0	11	4	2
family	12058	Picornaviridae	0	2	0	0	0	0	0	2	0	0
family	225058	Acidithiobacillaceae	4	4	36	0	0	6	0	19	6	3
family	2895623	Metamycoplasmataceae	6	2	11	5	7	2	2	14	2	6
family	28568	Trichocomaceae	38	211	103	10	4	286	2	190	64	61
family	2945021	Calditerrivibrionaceae	0	0	5	0	0	1	1	5	0	1
family	2945022	Flexistipitaceae	1	0	2	0	1	0	0	11	3	1
family	2813951	Terasakiellaceae	1	0	0	0	0	3	0	1	0	0
family	2945019	Geovibrionaceae	0	0	3	2	0	0	1	7	2	1
family	1077264	Chthonomonadaceae	1	0	13	0	0	0	0	2	2	0
family	110618	Nectriaceae	332	1610	987	20	31	1495	18	1226	379	359
family	2715733	Candidatus Chazhemtobacteraceae	0	0	5	0	0	0	0	0	0	0
family	28983	Sclerotiniaceae	39	194	64	2	10	221	0	196	58	58
family	45401	Hyphomicrobiaceae	3	10	127	2	4	13	6	58	14	15
family	45404	Beijerinckiaceae	2	1	23	0	0	5	0	22	7	7
family	143786	Brachyspiraceae	20	8	43	2	3	7	15	54	18	10
family	2831100	Boseaceae	8	13	157	0	0	17	0	84	29	20
family	2831090	Blastochloridaceae	1	0	35	0	0	3	0	8	4	5
family	2093822	Candidatus Nanosynbacteraceae	0	0	1	0	0	0	0	2	0	0
family	2798276	Conexivisphaeraceae	0	0	2	0	0	0	0	3	1	1
family	766764	Debaryomycetaceae	400	1247	491	70	33	1533	25	549	208	211
family	2831106	Devosiaceae	3	9	107	1	1	11	4	81	31	27
family	2831104	Breoghaniaceae	2	1	29	0	1	0	0	3	1	3
family	2831111	Kaistiaceae	0	6	4	0	0	10	0	25	13	12
family	1962854	Calditrichaceae	6	14	0	0	0	27	0	421	130	98
family	1962910	Bryobacteraceae	2	1	16	2	1	2	1	15	9	7
family	570265	Methanocellaceae	0	0	2	0	0	1	0	15	4	5
family	1471398	Prolixibacteraceae	0	1	0	1	1	0	0	27	6	7
family	2896860	Spirosomaceae	4	8	5	2	5	9	1	74	28	18
family	2946156	Assiduviridae	1	0	0	0	0	0	0	0	0	0
family	2946173	Vilmaviridae	0	0	0	0	0	0	0	0	1	0
family	2946175	Zierdtviridae	0	0	0	0	0	0	0	1	0	0
family	2946170	Straboviridae	0	0	0	0	0	1	0	2	1	0
family	2946166	Pachyviridae	0	0	0	0	0	0	0	1	0	0
family	2946160	Kyanoviridae	3	13	1	0	0	14	0	22	8	2
family	717964	Methylacidiphilaceae	41	146	23	1	1	175	0	218	71	69
family	2946196	Polydnaviriformidae	1	0	0	0	0	1	0	2	0	0
family	1963268	Haloarculaceae	9	5	96	0	2	18	1	85	31	28
family	1963271	Halorubraceae	7	8	273	0	1	12	0	63	18	18
family	324901	Marnaviridae	0	1	1	0	1	0	0	0	0	0
family	1914233	Gemmataceae	4	16	322	0	0	13	1	86	29	25
family	1127830	Candidatus Brocadiaceae	1	0	1	0	0	0	0	8	6	0
family	423358	Bicaudaviridae	0	0	0	0	0	0	0	0	0	1
family	1652132	Halobacteriovoraceae	3	0	22	0	1	2	1	13	4	0
family	46630	Picrophilaceae	0	0	2	0	0	0	1	2	1	0
family	1570339	Peptoniphilaceae	11	4	131	1	3	3	1	58	10	6
family	1783343	Endomicrobiaceae	0	0	3	0	0	1	0	5	2	1
family	46659	Thermoplasmataceae	0	1	0	0	0	1	0	8	0	1
family	292628	Anaerolineaceae	0	0	3	0	0	0	0	5	0	1
family	292630	Hydrogenimonaceae	1	6	0	0	0	10	0	3	3	0
family	128827	Erysipelotrichaceae	8	6	115	1	5	8	4	62	24	16
family	2881384	Thermostichaceae	0	0	0	0	0	0	1	3	0	0
family	2881378	Thermosynechococcaceae	0	8	4	0	1	4	0	48	15	10
family	685949	Fervidicoccaceae	0	0	0	0	0	0	1	0	0	0
family	2815910	Geminocystaceae	0	0	0	0	3	0	0	4	2	4
family	2881426	Prochlorococcaceae	15	35	35	7	8	41	3	83	35	27
family	145358	Bogoriellaceae	3	15	879	0	0	25	1	61	15	17
family	145357	Dermacoccaceae	5	11	582	0	0	6	0	23	10	8
family	145360	Sanguibacteraceae	2	2	614	0	0	3	1	25	7	3
family	1980415	Nairoviridae	2	2	1	0	2	2	0	0	0	0
family	1980412	Fimoviridae	0	0	0	0	0	1	0	0	0	0
family	1980418	Phenuiviridae	0	1	0	1	0	1	1	0	0	0
family	1980419	Tospoviridae	0	1	0	0	0	0	0	2	0	0
family	1980416	Peribunyaviridae	0	0	0	0	0	0	0	1	0	0
family	227387	Thermodesulfobiaceae	0	0	6	1	0	3	0	0	2	6
family	2848916	Thermohalobacteraceae	2	7	24	0	2	1	0	3	1	0
family	2603322	Vallitaleaceae	1	1	21	1	0	0	0	1	0	1
family	194924	Desulfovibrionaceae	4	16	147	2	2	19	3	135	45	43
family	539000	Clostridiales Family XVII. Incertae Sedis	0	6	20	0	0	2	1	14	2	5
family	2603433	Candidatus Deianiraeaceae	1	2	1	0	2	0	0	2	0	1
family	2800061	Maricaulaceae	5	8	19	0	1	16	0	28	5	11
family	2898533	Zooshikellaceae	4	0	6	0	0	0	0	1	1	2
family	80864	Comamonadaceae	173	772	1454	14	25	855	3	1978	632	733
family	1096778	Thioalkalispiraceae	1	0	2	1	1	1	0	3	1	0
family	31953	Bifidobacteriaceae	15	27	1028	0	1	15	1	70	20	22
family	31957	Propionibacteriaceae	39	52	5420	22	10	31	8	229	61	66
family	31977	Veillonellaceae	3	13	60	0	0	5	0	23	6	5
family	31979	Clostridiaceae	1311	6184	3212	105	196	7855	63	6363	2209	2658
family	687329	Anelloviridae	0	0	2	0	0	0	0	0	0	1
family	31984	Heliobacteriaceae	1	1	27	0	0	0	0	5	1	2
family	31989	Rhodobacteraceae	35	81	781	16	34	150	8	370	121	110
family	31993	Methylocystaceae	6	26	74	0	2	32	0	71	18	24
family	32011	Methylophilaceae	1	6	23	0	1	0	2	16	9	6
family	32033	Xanthomonadaceae	6802	7084	4145	27291	74623	90011	2072	1232	384	382
family	1129771	Leptotrichiaceae	19	9	86	6	8	13	9	95	31	28
family	64898	Aquificaceae	2	3	15	0	0	3	0	20	7	5
family	2211325	Vicinamibacteraceae	1	2	58	0	0	0	0	10	1	4
family	196117	Methanocaldococcaceae	2	3	7	5	4	4	5	25	10	3
family	196137	Methanospirillaceae	1	3	0	0	0	0	0	7	3	2
family	114378	Thermofilaceae	0	1	2	0	1	0	0	4	3	0
family	622451	Actinopolysporaceae	4	0	186	0	0	1	0	2	0	1
family	2932623	Sulfurospirillaceae	2	6	22	0	1	6	1	30	6	6
family	81852	Enterococcaceae	788	128	3577	9	28	36	16	173	48	39
family	655351	Cohaesibacteraceae	0	0	4	0	1	2	0	1	1	1
genus	131079	Limnobacter	0	0	3	0	0	0	0	1	0	0
genus	6	Azorhizobium	0	3	20	0	0	3	0	14	3	1
genus	10	Cellvibrio	6	4	11	0	1	1	0	31	6	3
genus	13	Dictyoglomus	24	12	12	12	25	14	17	24	6	6
genus	65551	Meiothermus	5	5	53	0	2	7	0	14	7	8
genus	16	Methylophilus	0	1	5	0	0	0	0	6	2	4
genus	18	Pelobacter	0	1	2	0	0	2	0	1	1	2
genus	20	Phenylobacterium	1	2	32	0	0	4	0	15	4	6
genus	22	Shewanella	24	40	130	6	7	42	4	236	66	68
genus	1720323	Lessievirus	0	0	0	0	0	0	0	1	0	1
genus	1654787	Thiopseudomonas	1	0	1	0	0	0	2	2	0	0
genus	1720324	Hollowayvirus	0	0	5	0	0	0	0	0	0	0
genus	32	Myxococcus	2	14	113	1	1	9	0	82	30	20
genus	40	Stigmatella	3	1	22	0	2	3	2	9	4	4
genus	42	Cystobacter	0	3	25	0	0	5	0	39	7	12
genus	44	Melittangium	2	3	38	0	0	3	1	13	10	6
genus	47	Archangium	5	16	110	0	0	16	0	81	20	27
genus	50	Chondromyces	1	2	25	0	0	0	0	21	8	10
genus	442430	Coraliomargarita	0	1	0	0	0	0	0	2	3	0
genus	59	Vitreoscilla	1	0	1	0	0	0	0	9	4	2
genus	68	Lysobacter	7	15	335	2	2	29	4	207	70	66
genus	71	Simonsiella	3	0	0	2	0	0	0	8	1	2
genus	75	Caulobacter	3	21	146	1	0	20	0	83	22	20
genus	622681	Candidatus Planktophila	2	1	17	0	0	4	0	35	9	7
genus	458839	Actinotalea	0	0	213	0	0	3	0	21	4	2
genus	81	Hyphomicrobium	1	0	12	0	0	2	2	10	3	8
genus	85	Hyphomonas	4	2	232	0	0	3	0	13	3	4
genus	88	Leptothrix <b-proteobacteria>	0	0	5	0	0	0	0	12	0	4
genus	93	Stella	0	1	40	0	0	6	0	24	3	7
genus	96	Gallionella	0	0	0	0	0	0	0	1	0	0
genus	99	Ancylobacter	0	0	51	0	0	1	0	6	8	3
genus	105	Runella	0	3	2	0	0	5	1	26	10	7
genus	107	Spirosoma	7	4	54	3	2	6	1	74	18	12
genus	113	Gemmata	0	4	47	0	0	5	0	30	11	9
genus	2490452	Serpentinimonas	0	3	4	0	0	2	0	14	5	2
genus	118	Planctomyces	3	4	12	1	0	12	0	29	5	8
genus	245876	Nitratireductor	0	2	12	0	0	1	0	12	2	1
genus	1982566	Tankvirus	0	0	0	0	0	0	0	0	0	1
genus	123	Pirellula	0	0	3	0	0	1	0	7	2	1
genus	49277	Psychroserpens	0	1	1	0	0	0	1	2	2	1
genus	127	Isosphaera	0	0	2	0	0	0	0	7	3	0
genus	133	Methylocystis	4	2	61	0	2	8	0	25	11	12
genus	138	Borrelia	6	14	15	0	4	11	1	61	24	15
genus	1654931	Crenobacter	0	0	12	0	0	1	0	2	2	0
genus	146	Spirochaeta	0	1	1	1	0	2	0	15	4	1
genus	2867376	Desulfoscipio	2	5	6	0	1	8	1	5	0	3
genus	157	Treponema	7	6	40	5	3	6	1	53	17	17
genus	2801844	Arachnia	2	6	147	0	0	0	0	3	4	0
genus	1048757	Candidatus Moranella	0	0	0	0	0	2	0	0	0	0
genus	171	Leptospira	14	7	12	4	13	7	5	51	14	9
genus	179	Leptospirillum	0	0	22	0	0	1	0	5	1	2
genus	187	Aquaspirillum	0	0	0	0	0	1	0	1	0	1
genus	191	Azospirillum	12	29	337	2	2	23	0	192	67	55
genus	194	Campylobacter	27	38	142	13	21	50	24	252	89	67
genus	2785518	Radiobacillus	19	3	386	0	0	1	0	6	0	1
genus	209	Helicobacter	9	13	74	3	6	13	2	75	32	22
genus	573657	Candidatus Hodgkinia	1	1	0	0	0	0	0	1	1	1
genus	222	Achromobacter	7	15	391	3	2	31	1	179	75	49
genus	226	Alteromonas	399	281	136	98	190	488	231	71	22	5
genus	1769726	Niveibacterium	0	1	15	4	0	0	0	2	1	1
genus	33001	Desulfurella	1	0	0	0	1	1	0	2	0	2
genus	234	Brucella	2	6	73	0	0	9	0	19	8	4
genus	237	Flavobacterium	60	43	165	18	30	54	26	419	141	89
genus	1769718	Athalassotoga	0	1	3	0	0	2	0	1	0	1
genus	33024	Phascolarctobacterium	1	0	6	0	0	0	0	3	0	2
genus	262406	Thermobaculum	0	0	0	0	0	0	0	0	1	0
genus	262	Francisella	7	17	25	6	6	10	3	83	16	21
genus	265	Paracoccus <a-proteobacteria>	4	20	207	2	1	19	0	91	21	20
genus	270	Thermus	3	8	53	0	0	5	0	69	22	19
genus	33042	Coprococcus	5	5	7	0	0	2	0	31	7	8
genus	279	Xanthobacter	1	4	17	0	0	9	0	9	1	2
genus	1769729	Hathewaya	2	1	33	1	0	1	0	2	0	3
genus	283	Comamonas	2	14	112	1	0	19	0	97	32	21
genus	286	Pseudomonas	187685	3205	4393	114158	10264	9782	41891	4088	1381	1236
genus	1278221	Auraticoccus	4	2	262	0	0	3	0	6	1	3
genus	33055	Candidatus Kinetoplastibacterium	4	2	4	0	0	2	2	15	7	7
genus	33057	Thauera	1	3	277	2	0	8	0	38	22	27
genus	33071	Gloeobacter	1	0	13	0	0	2	0	6	1	2
genus	33073	Zymobacter	5	0	0	0	0	2	0	2	2	0
genus	180541	Salinisphaera	0	3	5	0	0	0	0	6	4	4
genus	338	Xanthomonas	6764	6961	2874	27280	74607	89821	2068	483	130	171
genus	352	Azotobacter	1	4	61	0	0	3	0	18	4	8
genus	357	Agrobacterium	10	8	149	0	0	5	8	81	26	25
genus	2834759	Flocculibacter	1	0	0	3	2	0	0	4	0	0
genus	374	Bradyrhizobium	2352	3152	3477	3987	2634	5663	812	504	160	135
genus	1196389	Zygotorulaspora	12	18	10	2	8	43	2	29	6	13
genus	2916693	Desulforamulus	5	0	31	0	2	6	0	6	3	0
genus	379	Rhizobium	15	54	461	2	4	61	2	451	148	107
genus	2818469	Fuscovulum	0	0	6	0	0	1	0	5	4	3
genus	33170	Eremothecium	19	49	22	2	5	81	1	82	29	20
genus	407	Methylobacterium	14	30	483	0	1	39	2	273	88	90
genus	413	Methylococcus	1	0	28	0	0	0	0	9	3	6
genus	416	Methylomonas	4	3	15	0	0	1	1	11	11	2
genus	425	Methylosinus	2	24	13	0	0	24	0	46	7	12
genus	1982900	Rosebushvirus	0	0	0	0	0	1	0	1	0	0
genus	1982898	Coopervirus	0	0	23	0	0	1	0	0	0	0
genus	33196	Botrytis	39	194	64	2	10	221	0	196	58	58
genus	434	Acetobacter	11	2	19	4	4	4	2	26	10	11
genus	441	Gluconobacter	0	0	21	0	0	1	0	28	12	8
genus	393661	Congregibacter	0	0	0	0	0	0	0	0	1	2
genus	445	Legionella	25	8	158	6	8	11	11	123	38	35
genus	1982880	Likavirus	0	0	2	0	0	0	0	0	1	0
genus	461	Fluoribacter	2	1	3	0	1	0	1	6	1	1
genus	465	Tatlockia	0	0	0	0	0	0	0	0	1	1
genus	469	Acinetobacter	497	2504	1073	32	50	2649	25	4365	1586	1902
genus	278993	Thermincola	0	0	1	0	0	0	0	2	1	0
genus	475	Moraxella	11	5	8	2	12	6	4	69	28	18
genus	1524214	Vulgatibacter	0	0	60	0	0	2	0	12	5	3
genus	482	Neisseria	9	87	34	3	2	77	3	121	39	38
genus	377315	Mariprofundus	0	0	0	0	0	1	0	0	2	0
genus	213485	Micavibrio	0	1	0	0	0	1	0	4	0	0
genus	1524217	Labilithrix	0	1	15	0	1	6	0	19	5	0
genus	497	Psychrobacter	6	8	56	0	4	3	4	31	6	7
genus	499	Thermomicrobium	0	0	22	0	0	1	0	5	3	1
genus	507	Alcaligenes	11	11	29	1	1	5	2	23	10	2
genus	517	Bordetella	12	32	231	1	9	21	0	133	37	32
genus	1573407	Paradevosia	0	0	6	0	0	0	0	1	1	0
genus	522	Acidiphilium	0	0	46	0	0	3	0	7	3	1
genus	1524249	Pseudohongiella	0	0	7	0	0	1	0	1	0	0
genus	528	Ochrobactrum	1	0	2	0	0	1	0	0	1	0
genus	532	Beijerinckia	0	0	4	0	0	4	0	2	2	0
genus	535	Chromobacterium	9	12	138	0	2	17	0	69	16	12
genus	538	Eikenella	0	1	0	0	0	0	0	2	0	0
genus	541	Zymomonas	2	0	12	0	2	1	0	6	1	3
genus	544	Citrobacter	17	32	172	2	4	36	0	73	27	22
genus	547	Enterobacter	12	88	3385	62	2	1095	1	176	40	49
genus	551	Erwinia	50	195	2196	85	5	152	7	99	30	28
genus	508459	Cloacibacillus	0	1	0	0	0	0	0	5	2	6
genus	1868332	Neomicrococcus	0	2	140	0	0	1	0	2	0	0
genus	561	Escherichia	327	55	43	9	14	36	5	117	25	26
genus	568	Hafnia	2	3	13	2	0	4	0	3	1	2
genus	570	Klebsiella	8781	185	782	9	75604	927	10	130	29	38
genus	754249	Luteimicrobium	0	0	337	0	0	0	0	17	5	3
genus	579	Kluyvera	2	3	64	2	0	5	0	8	3	0
genus	581	Morganella <enterobacteria>	0	0	9	0	0	3	0	10	6	5
genus	583	Proteus <enterobacteria>	18	146	97	8	3	18	4	61	20	5
genus	586	Providencia	13	6	84	4	8	7	4	69	22	24
genus	590	Salmonella	7	12	36	3	4	8	2	28	13	16
genus	2802288	Dongshaea	0	1	4	0	0	2	0	1	3	0
genus	164450	Vulcanisaeta	1	0	0	1	0	1	0	18	6	0
genus	613	Serratia	54	753	386	10	9	84	3	106	34	34
genus	620	Shigella	0	0	1	0	0	3	0	3	0	2
genus	626	Xenorhabdus	10	2	13	3	4	12	4	31	9	7
genus	629	Yersinia <enterobacteria>	16	19	86	5	2	33	7	49	12	18
genus	635	Edwardsiella <enterobacteria>	1	3	26	1	1	4	0	10	7	3
genus	637	Arsenophonus	8	2	12	4	8	7	9	25	5	2
genus	642	Aeromonas	42	60	222	6	11	105	3	201	64	49
genus	1573534	Faecalitalea	2	0	4	0	0	0	1	1	0	0
genus	657	Photobacterium	103	465	109	6	1	562	6	820	272	330
genus	662	Vibrio	375	1424	574	44	94	1561	33	2886	996	1194
genus	361106	Desulfoglaeba	0	1	1	0	0	0	0	5	3	0
genus	623276	Maritalea	0	0	12	0	0	0	2	2	0	3
genus	295595	Candidatus Hepatoplasma	1	2	1	0	2	1	0	4	0	0
genus	702	Plesiomonas	2	1	6	0	0	1	0	3	0	1
genus	2884243	Musicola	2	1	5	0	0	3	0	1	0	1
genus	713	Actinobacillus	4	4	48	1	4	1	1	27	7	7
genus	724	Haemophilus	9	3	28	2	1	3	4	37	11	12
genus	361177	Altererythrobacter	1	2	67	0	0	2	0	18	3	2
genus	49894	Acetomicrobium	0	0	0	0	1	0	0	1	1	0
genus	745	Pasteurella	139	834	214	13	12	863	3	1516	544	648
genus	1802983	Candidatus Fokinia	0	0	1	0	0	0	1	1	0	0
genus	768	Anaplasma	0	0	2	0	0	2	0	9	1	0
genus	773	Bartonella	4	10	103	3	3	12	0	49	23	13
genus	776	Coxiella <g-proteobacteria>	2	3	0	0	0	0	1	9	1	2
genus	459532	Terribacillus	1	3	157	0	0	3	0	0	2	0
genus	780	Rickettsia	12	13	17	2	6	8	6	26	9	11
genus	810	Chlamydia	15	53	21	2	1	81	3	112	30	42
genus	816	Bacteroides	24	13	22	5	10	17	8	127	52	35
genus	830	Butyrivibrio	0	0	9	1	1	2	0	29	6	8
genus	832	Fibrobacter	0	1	6	1	0	0	0	0	1	0
genus	836	Porphyromonas	0	4	13	0	0	1	0	13	4	4
genus	838	Prevotella	13	14	30	3	2	10	3	93	27	20
genus	841	Roseburia	0	0	7	0	2	1	0	9	3	2
genus	843	Wolinella	1	0	0	0	0	1	0	3	3	1
genus	846	Oxalobacter	1	0	0	0	0	1	0	4	2	0
genus	848	Fusobacterium	43	63	163	12	23	46	9	207	62	61
genus	2950010	Salidesulfovibrio	0	0	3	0	0	0	0	4	0	0
genus	181083	Chlorovirus	0	1	1	0	0	0	0	7	4	2
genus	181086	Prymnesiovirus	0	0	0	0	0	0	0	1	0	0
genus	862	Syntrophomonas	0	0	2	0	0	0	0	1	1	0
genus	181084	Prasinovirus	0	0	4	0	0	1	0	3	2	0
genus	864	Pectinatus	3	0	1	0	3	0	0	2	2	0
genus	869	Dichelobacter	0	0	0	0	0	0	0	1	0	0
genus	872	Desulfovibrio	0	5	28	0	0	6	3	42	15	14
genus	890	Desulfuromonas	2	4	17	0	0	5	0	13	1	2
genus	893	Desulfobulbus	0	1	1	1	0	1	0	8	3	2
genus	896	Desulfococcus	2	0	2	0	0	2	0	2	2	1
genus	934799	Taupapillomavirus	0	0	0	0	0	0	0	0	1	0
genus	898	Desulfomicrobium	0	0	4	0	0	0	0	11	4	2
genus	904	Acidaminococcus	1	1	11	0	0	1	0	7	3	4
genus	906	Megasphaera	1	2	8	0	0	4	0	3	1	2
genus	911	Nitrobacter	2	2	14	0	0	0	0	8	4	0
genus	914	Nitrosomonas	5	1	45	0	2	3	4	23	4	6
genus	919	Thiobacillus	0	1	4	0	0	0	0	1	0	3
genus	934800	Chipapillomavirus	0	0	4	0	0	0	0	0	0	0
genus	933	Thiomicrospira	0	0	4	0	0	0	0	4	0	0
genus	939	Hydrogenobacter	0	1	1	0	0	0	0	5	1	3
genus	943	Ehrlichia	5	3	8	0	3	2	1	15	4	5
genus	953	Wolbachia	13	12	21	5	11	16	16	54	14	10
genus	958	Bdellovibrio	3	7	21	2	2	4	0	29	5	5
genus	963	Herbaspirillum	4	10	121	3	1	17	0	56	19	21
genus	558016	Alphabaculovirus	11	56	5	1	2	61	0	92	16	34
genus	558017	Betabaculovirus	2	0	0	1	0	1	0	3	2	3
genus	970	Selenomonas	2	0	61	0	2	1	0	13	2	4
genus	558018	Gammabaculovirus	0	0	0	0	0	0	0	0	1	0
genus	1295327	Croceicoccus	0	0	49	0	0	1	0	12	4	3
genus	230355	Methanolacinia	0	1	3	0	0	1	0	2	0	1
genus	978	Cytophaga	2	2	1	2	1	1	2	2	0	0
genus	1007	Saprospira	0	0	8	0	0	1	0	3	0	1
genus	1013	Weeksella	0	1	1	0	0	0	0	2	0	2
genus	1016	Capnocytophaga	7	12	40	3	2	15	3	76	33	19
genus	1021	Beggiatoa	0	0	0	2	0	0	0	0	0	2
genus	1030	Thiothrix	1	0	0	0	0	0	0	1	0	0
genus	1033	Afipia	3	3	9	0	0	2	0	7	0	1
genus	459786	Oscillibacter	2	3	1	0	0	8	0	16	9	9
genus	1041	Erythrobacter	2	8	95	3	0	15	0	32	8	7
genus	1051	Ectothiorhodospira	1	0	5	0	0	3	0	7	3	3
genus	82976	Buttiauxella	1	3	24	0	0	8	0	3	2	2
genus	1060	Rhodobacter	0	5	37	0	0	5	0	26	9	9
genus	82980	Leminorella	2	0	5	0	2	0	0	2	2	0
genus	82982	Obesumbacterium	0	0	6	0	0	0	0	1	3	0
genus	82984	Pragia	0	0	2	0	0	2	2	3	1	1
genus	82986	Tatumella	1	6	56	0	0	4	0	7	3	2
genus	1068	Rhodomicrobium	0	2	19	0	1	0	0	1	0	1
genus	1073	Rhodopseudomonas	7	15	101	0	0	23	0	183	52	40
genus	1081	Rhodospirillum	2	2	17	0	1	8	0	25	3	7
genus	1917990	Bequatrovirus	0	0	0	0	0	0	0	2	0	0
genus	1344552	Noviherbaspirillum	0	0	1	0	0	1	0	4	1	1
genus	1091	Chlorobium	1	3	23	0	0	2	1	12	3	2
genus	115782	Trichlorobacter	2	0	1	0	0	0	0	3	0	0
genus	1099	Pelodictyon	0	0	1	0	0	0	0	1	2	1
genus	1101	Prosthecochloris	1	6	11	0	0	2	0	12	5	3
genus	246861	Grimontia	4	2	4	0	0	0	0	1	0	0
genus	33870	Coriobacterium	0	1	1	0	0	2	0	0	0	1
genus	1107	Chloroflexus	0	0	3	1	0	1	0	5	2	3
genus	33877	Agromyces	13	11	1606	1	3	13	0	47	21	16
genus	1111	Porphyrobacter	1	5	30	0	0	3	0	39	11	12
genus	246875	Algoriphagus	2	3	10	1	2	2	0	22	15	9
genus	33882	Microbacterium	81	170	13604	1	11	75	4	590	207	155
genus	230494	Reinekea	3	0	5	0	0	0	0	3	1	0
genus	33886	Rathayibacter	14	22	1976	1	1	19	0	99	34	24
genus	1125	Microcystis	3	3	3	3	3	3	1	13	1	2
genus	885864	Jeongeupia	0	0	6	0	0	3	0	6	1	2
genus	1129	Synechococcus	15	48	116	4	1	31	3	171	45	45
genus	1142	Synechocystis	0	3	3	0	0	5	0	20	6	8
genus	1152	Pseudanabaena	5	5	1	0	0	6	0	14	6	0
genus	1229970	Glaciimonas	0	0	14	0	0	0	0	1	3	2
genus	2770094	Biomaibacter	0	0	3	0	0	0	1	5	2	2
genus	33926	Candidatus Phytoplasma	3	1	10	0	2	6	5	10	0	3
genus	1158	Oscillatoria	1	1	1	0	0	1	0	13	3	6
genus	1163	Anabaena	1	6	0	0	0	3	1	14	4	2
genus	99479	Tetrasphaera	0	3	113	0	0	1	0	4	1	2
genus	1177	Nostoc	19	42	40	9	16	61	10	271	58	71
genus	33951	Acetobacterium	0	0	25	0	0	5	0	9	1	1
genus	1186	Calothrix	10	28	30	7	8	40	10	175	44	35
genus	1190	Fischerella	4	2	8	5	0	1	0	11	3	3
genus	33969	Melissococcus	1	7	116	1	1	3	0	6	3	2
genus	1203	Scytonema	8	19	5	0	7	22	3	39	14	4
genus	1205	Trichodesmium	3	0	2	0	0	0	2	9	1	3
genus	33973	Acidobacterium	0	1	16	0	0	0	0	0	0	1
genus	33981	Kineococcus	2	1	326	0	0	1	0	16	6	1
genus	33986	Exiguobacterium	736	4087	1439	35	41	4380	4	7008	2485	2894
genus	1218	Prochlorococcus	13	32	23	7	8	36	3	56	22	11
genus	33993	Neorickettsia	0	2	1	0	0	3	0	41	8	7
genus	1227	Nitrosococcus	0	4	2	0	0	6	0	12	3	2
genus	410829	Sugiyamaella	19	78	47	2	2	80	0	90	34	32
genus	1234	Nitrospira <genus>	4	3	16	0	0	4	0	27	6	15
genus	263377	Salipiger	2	6	118	0	0	3	2	25	7	11
genus	1237	Piscirickettsia	0	2	1	0	0	1	1	6	0	0
genus	34008	Rhodovulum	0	0	113	1	0	2	0	18	3	5
genus	1243	Leuconostoc	33	11	1842	4	4	14	3	24	7	11
genus	574697	Butyricimonas	0	0	1	0	0	1	0	4	1	3
genus	2884814	Pseudoprevotella	0	0	0	0	0	0	0	2	1	2
genus	34019	Liberibacter	3	11	42	2	1	12	4	40	28	8
genus	1623292	Omegavirus	0	0	0	0	0	0	0	2	0	0
genus	1623293	Oshimavirus	0	0	0	0	0	1	0	1	0	0
genus	1253	Pediococcus	444	201	6626	5	2	46	1	90	26	15
genus	1623281	Cheoctovirus	2	1	0	2	1	0	0	0	0	0
genus	2901189	Halopseudomonas	1	11	31	0	0	2	0	18	12	11
genus	1623283	Chivirus	154	175	122	17	44	422	26	5	4	2
genus	1623285	Corndogvirus	0	0	0	0	0	0	0	1	0	0
genus	1263	Ruminococcus	0	4	48	0	0	2	0	37	11	10
genus	1266	Sarcina	3	1	26	0	1	2	0	5	0	2
genus	1623275	Andromedavirus	0	0	0	0	0	0	0	1	0	0
genus	1623276	Barnyardvirus	0	0	0	0	0	0	0	1	0	0
genus	1269	Micrococcus	8	8	824	2	2	8	0	20	4	6
genus	34037	Rahnella	10	18	2560	2	1	62	0	6	1	1
genus	1279	Staphylococcus	9514	94248	189630	149	661	2077	217	413	143	106
genus	230666	Chitinibacter	0	0	3	1	0	1	0	1	2	0
genus	2049301	Changchengzhania	0	0	0	0	0	1	0	5	1	1
genus	1623304	Moineauvirus	0	0	0	0	0	0	0	0	1	0
genus	1623305	Skunavirus	0	2	0	0	0	0	0	0	0	0
genus	1298	Deinococcus	4	13	325	1	2	15	0	116	39	32
genus	34067	Cycloclasticus	0	0	2	2	0	0	0	4	0	0
genus	1301	Streptococcus	57	80	1448	15	19	53	20	334	97	83
genus	34072	Variovorax	45	120	361	3	4	126	1	483	138	156
genus	1623298	Phietavirus	0	0	0	0	0	1	0	0	0	0
genus	34084	Riemerella	1	3	2	0	1	0	2	19	9	6
genus	1508657	Ruminiclostridium	6	2	30	2	1	3	1	9	1	2
genus	34093	Simkania	0	14	11	0	1	5	0	5	2	1
genus	935200	Sulfuricella	1	0	12	0	0	0	0	2	0	0
genus	34098	Blattabacterium	19	32	59	7	11	25	9	85	15	14
genus	34102	Sphaerotilus	1	0	27	0	0	2	0	8	6	2
genus	34104	Streptobacillus	1	0	9	2	5	1	4	9	4	2
genus	1350	Enterococcus	760	93	2562	5	22	26	12	143	37	29
genus	1357	Lactococcus	4504	4839	70282	7	7	26	6	147	47	33
genus	1541445	Candidatus Phaeomarinobacter	0	0	0	0	0	4	0	12	5	4
genus	263510	Crocosphaera	2	2	1	0	2	3	0	16	5	2
genus	1372	Planococcus <firmicutes>	32	19	1198	2	6	9	6	34	17	15
genus	1082702	Lonsdalea	0	0	22	0	0	6	0	2	0	1
genus	1375	Aerococcus	8	4	159	0	1	4	2	21	19	12
genus	1378	Gemella	6	23	108	0	3	11	5	24	8	4
genus	116071	Micropruina	0	1	136	0	0	2	0	15	6	3
genus	378210	Methyloversatilis	0	0	5	0	0	0	0	0	0	3
genus	1386	Bacillus <firmicutes>	318	324	11486	37	95	393	59	903	306	215
genus	476528	Bibersteinia	0	0	4	0	0	0	0	3	1	0
genus	1705353	Aurantimicrobium	0	3	70	0	0	4	0	22	5	4
genus	869806	Marivirga	2	0	1	0	0	0	0	9	4	2
genus	1918385	Acutalibacter	1	0	0	0	0	0	0	8	3	3
genus	165301	Lentzea	2	4	185	0	0	1	1	13	2	1
genus	1485	Clostridium	1290	6172	3013	103	187	7842	62	6305	2196	2640
genus	1918454	Flintibacter	1	0	0	0	0	0	0	3	2	3
genus	1869285	Allofrancisella	1	2	27	0	0	3	1	15	5	5
genus	83461	Corallococcus	0	2	49	0	0	10	0	73	32	28
genus	1562	Desulfotomaculum	0	0	1	0	1	0	1	0	0	1
genus	1569	Sporosarcina	35	26	1747	11	21	17	10	41	8	7
genus	1082930	Pelagibacterium	0	0	5	0	0	1	0	1	2	1
genus	1573	Clavibacter	9	14	873	2	0	20	0	59	12	23
genus	1918522	Lightbulbvirus	0	0	9	0	0	0	0	0	0	0
genus	1578	Lactobacillus	94	2291	661	35	9	6040	9	11244	3036	1669
genus	1541670	Methylacidimicrobium	0	1	6	0	0	0	0	5	1	1
genus	1164882	Lachnoanaerobaculum	0	1	7	0	0	2	0	7	4	3
genus	2803301	Poriferisphaera	0	1	3	0	0	1	0	5	0	1
genus	1918540	Muribaculum	1	3	0	0	0	1	0	4	0	1
genus	1918538	Longibaculum	0	0	3	0	0	0	0	0	1	0
genus	83551	Parachlamydia	1	0	11	0	0	0	0	6	0	1
genus	1637	Listeria	34	40	1091	7	5	9	11	48	22	11
genus	198251	Candidatus Pelagibacter	4	3	21	1	0	0	6	20	4	2
genus	1525371	Neorhizobium	1	2	25	0	0	2	0	24	5	3
genus	1645	Renibacterium	0	0	12	0	1	0	0	3	1	0
genus	1647	Erysipelothrix	0	2	37	0	2	0	0	12	3	4
genus	1649	Kurthia	7	9	215	0	1	1	3	13	1	4
genus	1654	Actinomyces	29	61	2844	0	2	33	2	181	57	53
genus	1541743	Candidatus Ruthia	1	0	0	0	0	0	0	0	2	1
genus	1934947	Immundisolibacter	0	2	46	0	0	0	0	1	2	0
genus	1663	Arthrobacter	58	36	4217	1	4	29	1	147	35	43
genus	2786989	Koleobacter	0	2	10	0	1	1	1	12	3	1
genus	1678	Bifidobacterium	15	16	981	0	1	9	1	65	17	17
genus	444051	Mesoflavibacter	0	0	7	0	0	3	1	4	0	2
genus	1918598	Turicimonas	0	0	0	0	0	0	0	1	0	0
genus	83612	Psychroflexus	4	0	2	5	2	1	2	8	0	5
genus	83614	Luteimonas	2	9	125	2	0	8	0	60	23	12
genus	1696	Brevibacterium	2916	9427	466955	4	3	30	1	82	25	29
genus	83618	Pseudoxanthomonas	1	2	86	0	0	4	0	38	14	11
genus	1707	Cellulomonas	9	12	2070	0	0	9	0	110	30	24
genus	1716	Corynebacterium	1767	1459	16879	1	4	67	4	403	95	114
genus	444090	Caldimicrobium	0	1	0	0	0	2	0	6	2	1
genus	1730	Eubacterium	4	5	22	0	1	7	1	15	2	4
genus	83654	Leclercia	3	15	51	0	1	9	1	16	6	5
genus	1740	Thermodesulfobacterium	0	0	2	0	0	1	0	3	1	2
genus	1743	Propionibacterium	7	9	627	1	1	6	0	46	8	16
genus	2836216	Phnomibacter	1	0	11	0	0	1	0	3	0	0
genus	1754	Thermoanaerobacter	3	4	37	0	2	2	0	41	13	8
genus	83677	Thermobifida	5	2	892	0	0	0	0	5	1	0
genus	83681	Nonomuraea	8	10	737	0	1	9	0	59	26	21
genus	460517	Komagataella	1	9	30	0	0	4	1	11	4	5
genus	1763	Mycobacterium	124	151	2846	5	22	292	14	489	153	133
genus	1918718	Cbastvirus	0	0	0	0	0	1	0	0	0	0
genus	935650	Psipapillomavirus	0	1	0	0	0	0	0	0	0	0
genus	427753	Humibacter	3	4	275	0	0	8	0	22	4	3
genus	1492710	Oxynema	1	1	4	0	0	5	0	2	0	1
genus	673534	Plantactinospora	4	5	228	2	0	6	0	33	15	5
genus	2082587	Parolsenella	0	1	50	0	0	0	0	9	0	1
genus	1443590	Ferriphaselus	1	3	1	0	0	1	0	0	1	0
genus	1813	Amycolatopsis	28	26	1661	0	3	33	1	209	68	57
genus	1817	Nocardia	18	49	2030	2	3	39	0	272	80	64
genus	1827	Rhodococcus <high G+C Gram-positive bacteria>	35	67	4526	2	17	44	0	274	88	92
genus	1835	Saccharopolyspora	9	5	543	0	0	9	0	51	12	19
genus	1839	Nocardioides	49	88	4562	2	5	81	8	519	167	146
genus	1847	Pseudonocardia	18	24	1811	1	1	30	1	150	38	40
genus	1849	Actinopolyspora	4	0	186	0	0	1	0	2	0	1
genus	83770	Succinivibrio	0	0	1	1	2	3	1	5	2	2
genus	1851	Saccharomonospora	6	4	549	0	0	1	0	43	11	12
genus	165695	Sphingobium	11	20	238	1	5	21	1	97	22	28
genus	1854	Frankia	12	23	730	0	2	19	0	101	33	35
genus	165696	Novosphingobium	3	10	88	0	0	24	0	135	45	32
genus	2049885	Vendettavirus	0	0	0	0	0	0	0	1	0	0
genus	165697	Sphingopyxis	6	8	124	1	1	17	0	135	49	34
genus	1860	Geodermatophilus	1	4	237	0	0	2	0	9	6	4
genus	1862	Dermatophilus	1	0	50	0	0	0	0	1	0	3
genus	1865	Actinoplanes	16	15	1326	0	1	27	1	150	49	38
genus	1873	Micromonospora	34	56	2966	0	1	67	0	414	140	110
genus	1883	Streptomyces	86282	41294	51922	19168	49093	104624	16423	4542	1433	1222
genus	1509243	Candidatus Nucleicultrix	0	0	0	0	0	1	0	5	2	1
genus	1230698	Marisediminicola	0	0	99	0	0	1	0	1	1	2
genus	214906	Histophilus	10	7	10	1	4	27	1	1	0	3
genus	1738655	Woeseia	0	1	0	0	0	1	0	12	3	1
genus	1738645	Caproiciproducens	0	0	0	0	0	0	0	1	0	0
genus	165779	Anaerococcus	5	1	25	0	2	0	1	17	4	0
genus	427922	Desulfurivibrio	0	1	0	1	0	2	0	1	0	0
genus	83867	Palaeococcus <euryarchaeotes>	0	0	0	0	0	0	0	1	0	0
genus	280472	Aquiflexum	9	1	0	55	12	2	14	7	1	2
genus	411566	Candidatus Midichloria	0	1	0	0	0	0	0	2	0	0
genus	1988	Actinomadura	18	11	1099	0	1	19	0	129	42	41
genus	2000	Streptosporangium	6	7	639	0	0	4	0	57	17	11
genus	2705406	Sulfuracidifex	1	11	0	0	0	9	0	109	36	27
genus	2013	Nocardiopsis	384	40	38669	1	0	11	0	53	13	10
genus	2705399	Hypericibacter	1	3	51	0	0	7	1	31	6	4
genus	2019	Thermomonospora	2	2	582	0	0	8	0	49	21	12
genus	2023	Thermoactinomyces	0	1	59	0	0	0	0	4	1	0
genus	1902583	Candidatus Desulfofervidus	2	1	18	0	3	1	1	4	0	0
genus	2029	Kibdelosporangium	3	3	111	0	0	0	0	7	2	5
genus	2951107	Leadbettera	0	0	1	0	0	3	0	2	1	0
genus	1656823	Halanaeroarchaeum	0	0	2	0	0	1	0	3	1	0
genus	2951106	Gracilinema	0	0	0	0	0	0	0	1	1	1
genus	2034	Curtobacterium	33	103	1767	2	2	171	0	171	58	55
genus	67572	Psychromonas	7	0	2	0	0	0	0	4	1	5
genus	346096	Paludibacter	1	0	2	0	0	0	0	16	5	4
genus	67575	Rheinheimera	1	6	34	0	0	0	0	9	2	7
genus	2038	Tropheryma	0	3	0	2	0	4	0	7	1	3
genus	2040	Aeromicrobium	3	6	1152	0	0	4	0	41	18	10
genus	2044	Pimelobacter	1	2	172	0	0	2	0	10	3	4
genus	51196	Syntrophobotulus	0	0	4	0	0	0	0	1	2	0
genus	2050	Mobiluncus	0	0	22	0	0	0	0	0	1	0
genus	2053	Gordonia <high G+C Gram-positive bacteria>	22	38	2354	0	3	15	0	132	43	39
genus	2056	Sphaerobacter	0	0	15	0	2	0	0	3	3	0
genus	2060	Tsukamurella	2	4	435	0	0	7	0	33	8	7
genus	2063	Kitasatospora	9	32	558	1	0	28	0	97	39	33
genus	2071	Saccharothrix	9	14	552	1	0	17	1	84	24	23
genus	51228	Wigglesworthia	0	0	1	0	0	0	0	1	0	0
genus	231454	Dyella	3	13	36	0	0	13	0	120	36	34
genus	2077	Sporolactobacillus	1	1	41	0	0	1	0	5	1	0
genus	1329200	Fictibacillus	11	13	230	1	3	10	0	19	6	6
genus	2093	Mycoplasma	11	13	85	9	7	14	10	73	24	13
genus	1198140	Felixounavirus	2	0	0	0	0	0	0	0	0	0
genus	1706036	Gemmatirosa	1	5	52	0	0	3	0	23	7	7
genus	395331	Methanoregula	0	0	0	0	0	3	0	28	4	4
genus	133193	Alkalilimnicola	0	0	9	0	0	1	0	22	3	4
genus	2129	Ureaplasma	0	1	3	0	0	2	0	9	2	3
genus	2132	Spiroplasma	14	24	98	13	6	19	17	150	52	31
genus	1443919	Tabrizicola	1	0	0	0	0	1	0	3	1	0
genus	2147	Acholeplasma	3	2	10	0	1	0	0	4	0	0
genus	1607807	Candidatus Methanoplasma	0	0	0	0	0	0	0	1	0	0
genus	2885697	Gephyromycinifex	3	1	139	0	0	1	0	7	1	1
genus	2160	Methanobacterium	1	1	14	0	0	4	0	25	2	9
genus	2172	Methanobrevibacter	4	8	14	1	5	6	3	29	4	8
genus	2175	Methanohalophilus	0	0	10	0	0	0	0	6	2	3
genus	2179	Methanothermus	0	1	0	0	0	3	0	2	0	0
genus	329857	Cohnella	4	2	48	0	1	5	0	40	19	16
genus	2184	Methanococcus	23	5	15	6	6	8	21	96	35	28
genus	84108	Slackia	0	0	7	0	0	6	0	7	2	4
genus	84111	Eggerthella	1	3	22	0	0	2	0	9	2	5
genus	2192	Methanocorpusculum	1	0	0	0	0	0	0	15	8	4
genus	2202	Methanospirillum	1	3	0	0	0	0	0	7	3	2
genus	2207	Methanosarcina	9	18	18	3	6	21	6	85	23	22
genus	2803850	Mammaliicoccus	1841	4438	325058	4	10	46	4	155	48	41
genus	51366	Salinivibrio	0	4	5	0	2	7	0	60	19	18
genus	2220	Methanolobus	0	0	0	0	0	3	0	3	1	0
genus	2222	Methanothrix	0	4	41	0	0	0	0	11	4	2
genus	2803845	Usitatibacter	3	0	50	0	2	1	4	4	1	6
genus	2225	Methanococcoides	0	0	7	0	0	0	0	3	2	1
genus	2233	Archaeoglobus	0	4	0	0	0	1	0	4	4	0
genus	379068	Galbibacter	0	0	2	0	0	0	0	6	2	1
genus	379070	Gilvibacter	0	4	40	0	0	0	0	2	0	0
genus	2237	Haloarcula	1	2	8	0	0	2	0	15	6	4
genus	2239	Halobacterium	1	1	39	0	0	1	0	24	5	6
genus	149698	Massilia	16	81	318	3	0	102	2	173	43	41
genus	84162	Cryptobacterium	0	1	1	0	0	0	0	1	2	0
genus	2251	Haloferax	1	3	28	0	1	7	0	38	17	8
genus	2256	Natronobacterium	0	1	28	0	0	0	0	2	1	2
genus	2260	Pyrococcus	3	4	3	1	0	4	0	34	12	8
genus	2263	Thermococcus	5	4	20	2	1	8	1	60	19	13
genus	2268	Thermofilum	0	1	2	0	0	0	0	3	2	0
genus	2270	Thermoproteus	1	0	13	0	0	0	0	5	1	1
genus	2273	Desulfurococcus	0	0	0	0	0	2	0	2	2	1
genus	2276	Pyrobaculum	3	2	32	0	1	2	0	24	1	4
genus	2279	Staphylothermus	1	0	0	0	0	2	0	4	1	0
genus	2284	Sulfolobus	7	3	2	8	0	0	5	27	4	3
genus	2289	Desulfobacter	3	0	3	0	0	1	0	4	3	1
genus	2738399	Parasedimentitalea	0	2	4	0	0	0	0	5	0	2
genus	2299	Desulfosarcina	0	4	27	3	2	5	0	18	4	3
genus	2302	Thermoplasma	0	1	0	0	0	1	0	8	0	1
genus	231683	Saccharospirillum	0	0	6	0	0	0	0	4	0	0
genus	2308	Pyrodictium	0	0	0	0	0	1	1	2	0	0
genus	2314	Methanoplanus	0	0	1	1	0	1	3	2	1	0
genus	2316	Methanosphaera	2	4	2	1	0	1	0	8	2	3
genus	2319	Methanopyrus	0	1	1	0	0	1	0	4	1	3
genus	2321	Methanohalobium	0	0	0	0	0	0	2	6	1	1
genus	1984776	Agricanvirus	0	0	0	0	0	1	0	0	0	1
genus	2330	Halanaerobium	0	2	26	1	0	0	1	14	6	4
genus	2335	Thermotoga	1	2	11	0	0	1	0	6	1	2
genus	2349	Haliscomenobacter	0	3	0	0	0	1	1	10	3	3
genus	2351	Flexistipes	1	0	2	0	1	0	0	11	3	1
genus	2357	Desulfomonile	2	6	4	0	0	7	0	13	3	3
genus	51514	Dehalobacterium	1	2	5	1	0	1	1	2	1	0
genus	2370	Xylella	2	7	2	0	2	14	0	145	47	41
genus	2375	Sporomusa	0	0	16	0	0	0	0	3	2	1
genus	100715	Chloroherpeton	0	1	3	0	0	3	0	2	0	0
genus	1804663	Haematospirillum	0	0	0	0	0	0	0	0	1	0
genus	182639	Kribbella	2	8	297	0	0	9	1	48	23	18
genus	2420	Thermosipho <thermotogales>	9	7	6	2	4	13	0	136	46	45
genus	2422	Fervidobacterium	2	2	20	0	0	3	0	17	9	3
genus	2425	Teredinibacter	4	0	8	0	0	0	0	2	2	1
genus	1263978	Candidatus Endolissoclinum	0	0	0	0	0	0	0	4	1	1
genus	2433	Roseobacter	0	0	10	0	0	1	0	5	0	2
genus	1231242	Ferrovibrio	1	0	35	0	2	2	0	4	1	0
genus	2083206	Tritonibacter	0	0	2	0	0	1	0	5	0	4
genus	117156	Actinopolymorpha	3	3	142	0	0	2	0	11	3	8
genus	2115980	Candidatus Phycorickettsia	1	0	0	0	0	2	0	2	1	0
genus	84404	Hippea	1	0	5	0	3	0	0	1	0	0
genus	84406	Virgibacillus	148	51	10612	5	8	30	1	214	78	56
genus	182709	Oceanobacillus	38	26	3526	2	2	7	2	21	6	10
genus	51668	Tetragenococcus	5	15	323	1	5	2	0	10	6	4
genus	461281	Ogataea	3	5	6	0	2	4	5	4	7	5
genus	264688	Trichormus	4	2	0	0	0	1	0	4	0	0
genus	2853332	Peteryoungia	0	3	3	0	0	0	0	10	0	3
genus	150022	Finegoldia	3	0	35	0	1	0	0	24	5	4
genus	2607661	Methanofervidicoccus	0	1	5	0	0	1	2	1	2	0
genus	215579	Schlegelella	2	3	20	0	0	3	0	7	4	2
genus	2689587	Suicoccus	3	4	13	0	0	0	0	1	0	0
genus	281119	Candidatus Amoebophilus	0	0	0	0	0	0	0	1	0	0
genus	2689589	Staphylospora	0	0	2	0	0	0	0	0	1	0
genus	2804231	Lederbergia	7	4	323	2	0	5	0	11	3	2
genus	543311	Parvimonas	3	1	15	0	0	0	0	6	0	1
genus	84565	Sodalis	2	6	4	0	0	3	0	14	3	2
genus	84567	Pedobacter	10	18	75	4	1	17	2	146	51	36
genus	2755140	Pseudoleptotrichia	3	1	1	0	0	0	0	4	4	2
genus	84593	Verrucosispora	0	4	45	0	0	3	0	10	2	8
genus	182899	Persephonella	0	0	2	0	0	0	0	3	2	1
genus	1608298	Thiolapillus	1	1	0	0	0	2	0	14	4	3
genus	2706000	Casimicrobium	2	0	38	0	0	0	0	4	0	1
genus	658061	Candidatus Koribacter	0	1	8	0	0	1	0	5	1	0
genus	2738850	Candidatus Reidiella	3	1	1	1	0	0	0	1	1	1
genus	2701	Gardnerella	0	9	46	0	0	4	0	4	2	4
genus	2713	Aquifex	0	0	1	0	0	0	0	4	1	1
genus	2717	Cardiobacterium	0	0	0	0	0	2	0	8	1	0
genus	379546	Aciduliprofundum	1	7	11	0	0	5	0	109	40	23
genus	428711	Jonquetella	0	0	0	0	0	0	0	4	1	0
genus	2723	Hirschia	0	1	3	0	0	1	0	2	0	2
genus	1755825	Egicoccus	0	3	68	0	0	3	0	11	4	1
genus	2733	Symbiobacterium	0	1	3	0	0	2	0	15	2	1
genus	2735	Verrucomicrobium	2	3	5	0	0	2	0	26	8	5
genus	1755829	Ichthyobacterium	1	3	0	1	0	0	0	3	1	0
genus	2737	Vagococcus	18	12	492	2	0	5	4	14	2	4
genus	2742	Marinobacter	8	6	21	4	5	7	2	33	4	6
genus	2745	Halomonas	44	32	420	0	5	38	3	173	72	44
genus	150203	Blastomonas	0	3	5	0	2	1	0	10	1	4
genus	2747	Carnobacterium	11	22	276	0	2	3	0	14	5	1
genus	68287	Mesorhizobium	52	50	439	2	1	42	13	291	113	89
genus	68288	Cyclobacterium	0	1	2	1	1	5	1	11	5	3
genus	2755	Brochothrix	4	2	97	4	1	5	3	8	1	0
genus	150247	Anoxybacillus	5	10	527	0	1	10	0	32	13	5
genus	2886347	Allocoleopsis	1	14	2	0	0	21	0	13	3	2
genus	68335	Coprothermobacter	2	0	1	0	0	1	0	0	0	0
genus	1936111	Fuerstiella	0	0	0	1	0	1	0	6	0	0
genus	2804525	Lichenicola	0	1	10	0	0	1	0	10	4	3
genus	2951993	Alloacidobacterium	2	0	10	0	0	0	0	4	3	3
genus	84756	Beutenbergia	2	4	397	0	0	2	0	10	6	2
genus	1542963	Halapricum	1	0	1	0	1	0	0	5	3	1
genus	133925	Olsenella	2	0	36	0	0	3	0	26	3	7
genus	232244	Belliella	2	2	8	0	0	5	0	26	6	6
genus	101191	Methanomethylovorans	0	0	0	0	0	0	0	7	3	0
genus	1985367	Gemykrogvirus	0	0	0	0	0	1	0	0	0	0
genus	527198	Mariniflexile	4	2	8	0	1	2	0	4	1	1
genus	1903434	Atlantibacter	0	0	24	0	0	3	0	5	2	1
genus	2034504	Sulfurivermis	1	0	2	1	1	1	0	3	1	0
genus	478070	Labrenzia	0	6	21	1	1	1	0	13	4	2
genus	1330069	Megrivirus	0	2	0	0	0	0	0	0	0	0
genus	281472	Jiangella	5	7	405	0	0	10	0	43	12	16
genus	363408	Nonlabens	7	14	8	0	1	7	1	45	9	8
genus	1198980	Pbunavirus	0	0	0	0	0	0	0	1	0	0
genus	674734	Alloactinosynnema	6	13	81	0	0	9	0	34	11	12
genus	412592	Thermosulfidibacter	0	0	0	0	1	0	0	2	0	0
genus	2837485	Evansella	3	5	205	1	0	5	1	4	2	1
genus	35798	Nitrosospira	0	0	1	0	0	0	0	3	1	0
genus	314343	Sideroxydans	0	0	0	0	0	0	0	4	0	0
genus	35812	Roseococcus	0	1	7	0	0	1	0	7	1	2
genus	2919364	Novacetimonas	0	0	2	0	0	0	0	5	2	0
genus	35823	Arthrospira	0	4	0	0	0	3	0	1	0	1
genus	35829	Acetivibrio	13	37	33	1	2	14	0	30	18	9
genus	986106	Acidiferrobacter	0	1	6	0	0	0	0	3	3	1
genus	2051044	Tuwongella	1	0	2	0	0	0	0	8	2	3
genus	379899	Niabella	3	1	23	4	1	3	2	15	5	6
genus	2837506	Niallia	11	6	644	2	0	6	1	35	5	6
genus	2837504	Heyndrickxia	6	7	426	1	1	3	2	8	2	3
genus	166953	Kaistia	0	6	4	0	0	10	0	25	13	12
genus	2837511	Sutcliffiella	9	8	369	0	1	10	0	15	2	4
genus	1182780	Magnetospira	0	1	0	0	0	0	0	1	0	0
genus	2837508	Rossellomorea	3	2	393	0	0	7	0	12	6	2
genus	1870884	Clostridioides	8	12	152	1	6	6	6	39	5	5
genus	2690159	Anaerohalosphaera	0	0	0	0	1	0	0	0	0	0
genus	232523	Hylemonella	0	0	3	0	0	0	0	11	6	0
genus	1100891	Paenalcaligenes	0	0	1	0	0	0	0	0	0	0
genus	85073	Thermochromatium	0	0	3	0	0	0	0	0	2	0
genus	85072	Allochromatium	0	0	12	0	0	2	0	8	3	2
genus	85076	Marichromatium	1	2	18	0	0	2	0	7	1	0
genus	2690160	Limihaloglobus	1	19	8	1	0	23	0	27	9	5
genus	2903105	Alteracholeplasma	0	0	6	0	0	0	6	1	0	1
genus	2903106	Haploplasma	3	0	24	0	0	0	0	2	2	0
genus	2903107	Paracholeplasma	0	1	26	1	0	0	0	2	0	0
genus	85108	Halorhodospira	1	1	8	0	0	1	0	9	3	1
genus	2919589	Vaginimicrobium	0	0	5	0	0	0	0	0	0	0
genus	2886823	Desulfosediminicola	0	0	7	0	0	0	0	8	3	2
genus	2919614	Williamsoniiplasma	1	0	18	0	0	0	0	2	1	0
genus	1084558	Oceanicoccus	0	1	0	0	0	0	0	4	0	0
genus	2772198	Sulfurimicrobium	0	0	0	0	0	3	0	6	1	1
genus	1920207	Thermothelomyces	22	93	148	2	1	102	4	121	41	37
genus	1985733	Pradovirus	0	0	0	0	0	0	0	1	0	0
genus	2919626	Yangia	0	3	14	0	0	0	0	8	2	3
genus	117999	Denitrovibrio	0	0	1	1	0	0	1	3	0	1
genus	1903858	Pseudorhizobium	1	0	0	0	0	0	0	5	1	2
genus	2854186	Pseudosulfitobacter	4	0	41	0	0	0	1	9	1	0
genus	2854182	Falsihalocynthiibacter	0	0	0	0	0	1	0	5	4	3
genus	1395974	Tardiphaga	1	2	34	0	1	3	0	47	12	11
genus	265488	Rhodopirellula	1	1	0	0	0	0	0	3	1	1
genus	1805626	Pithovirus	0	0	0	2	3	0	0	1	0	0
genus	150830	Roseibium	1	4	15	0	0	0	0	2	2	2
genus	281915	Curvibacter	0	0	5	0	0	0	0	1	1	0
genus	1330545	Lelliottia	0	4	52	0	0	13	0	7	1	3
genus	265570	Sulfurovum	0	2	2	1	1	0	0	5	2	1
genus	1330546	Pluralibacter	3	4	12	0	1	4	0	7	3	7
genus	1330547	Kosakonia	37	151	394	1	0	137	0	65	20	21
genus	216431	Croceibacter	0	0	0	0	4	0	0	8	1	1
genus	347533	Zobellella	0	1	10	0	1	0	1	7	3	3
genus	134550	Candidatus Xiphinematobacter	0	1	0	0	0	0	0	1	0	0
genus	85413	Bosea <a-proteobacteria>	8	13	157	0	0	17	0	84	29	20
genus	167375	Cyanobium	2	3	12	0	0	5	0	27	13	16
genus	626119	Ruania	10	6	866	2	0	0	0	16	7	8
genus	396811	Fulvivirga	0	0	1	0	0	3	0	5	4	1
genus	1543705	Nitrospirillum	1	0	34	0	0	4	0	8	1	1
genus	1543704	Niveispirillum	0	0	6	0	0	1	0	13	1	2
genus	282132	Candidatus Protochlamydia	3	0	3	1	4	0	0	3	1	1
genus	2100760	Saccharolobus	0	0	0	0	0	0	0	4	1	0
genus	2100764	Mixta	6	5	37	1	0	18	0	15	7	5
genus	1379908	Rufibacter	0	2	3	0	0	2	0	8	1	1
genus	2707020	Aerosticca	1	1	12	0	0	0	0	4	0	4
genus	2952773	Formicincola	0	0	2	0	0	0	0	3	1	1
genus	3701	Arabidopsis	3439	14111	3686	121	113	13678	17	26390	8968	9261
genus	2608728	Acidisarcina	0	0	12	0	0	1	0	2	0	1
genus	2035349	Oceanispirochaeta	2	1	4	1	0	1	0	2	1	3
genus	1445504	Gynuella	2	0	3	2	2	0	0	1	2	0
genus	134813	Natronorubrum	0	0	18	0	0	0	0	9	2	1
genus	511678	Aliivibrio	1	0	14	4	2	0	1	6	4	4
genus	249529	Caldanaerobacter	1	0	6	0	0	1	1	1	1	0
genus	167639	Ilyobacter	3	2	6	0	0	5	0	10	1	0
genus	102106	Collinsella	0	2	6	0	0	1	0	7	2	3
genus	200414	Caldisphaera	0	2	1	0	1	0	0	5	1	1
genus	52959	Polaribacter	23	19	80	10	14	33	20	119	33	31
genus	102115	Stanieria	0	2	0	0	0	2	0	26	7	0
genus	233191	Caldilinea	0	0	4	0	0	0	0	7	5	2
genus	233189	Anaerolinea	0	0	2	0	0	0	0	2	0	1
genus	1249016	Otariodibacter	0	1	2	0	2	0	1	2	3	1
genus	52972	Polaromonas	1	2	7	0	0	3	0	28	8	13
genus	1232637	Scutavirus	0	0	0	1	0	0	0	0	0	0
genus	249585	Whispovirus	0	1	0	0	0	0	0	1	1	0
genus	265976	Serinicoccus	5	6	667	0	0	7	0	27	8	7
genus	413435	Solimonas	0	0	38	0	0	3	0	0	2	1
genus	511745	Methylacidiphilum	41	146	23	1	1	175	0	218	71	69
genus	216851	Faecalibacterium	0	1	5	0	0	3	0	18	9	5
genus	577309	Paraprevotella	0	0	0	0	0	1	0	6	4	1
genus	364316	Verminephrobacter	1	0	7	0	0	3	0	5	1	1
genus	1822464	Paraburkholderia	18	42	394	0	4	41	1	312	91	72
genus	413496	Cronobacter	2	9	25	0	0	4	0	12	1	3
genus	1920860	Webervirus	0	0	0	0	0	0	0	0	1	0
genus	380738	Candidatus Kuenenia	1	0	1	0	0	0	0	8	6	0
genus	1134403	Melioribacter	0	0	0	0	0	0	2	6	0	2
genus	102231	Gloeocapsa	0	3	3	1	0	2	0	18	9	1
genus	102234	Cyanobacterium	0	0	0	0	3	0	0	4	2	4
genus	69474	Orientia	27	3	1	9	14	1	19	3	1	4
genus	2789201	Candidatus Velamenicoccus	0	0	3	0	0	0	1	2	1	1
genus	364409	Granulibacter	1	0	4	0	0	1	0	6	2	1
genus	1920866	Rogunavirus	0	0	0	0	0	0	0	1	0	0
genus	1331051	Candidatus Saccharimonas	0	1	1	0	0	0	0	0	0	0
genus	36739	Dermabacter	9	3	1409	0	0	0	0	17	4	1
genus	1773450	Anseongella	0	0	2	0	0	2	1	4	0	0
genus	1855416	Qipengyuania	0	0	20	0	0	2	0	11	3	4
genus	2805645	Pedococcus	2	1	296	0	0	1	0	8	2	0
genus	1855413	Brevirhabdus	3	2	82	0	0	0	0	1	0	1
genus	69578	Cryobacterium	2	5	448	0	0	3	0	19	10	3
genus	118747	Bulleidia	0	0	5	0	1	1	0	1	2	0
genus	2723776	Lichenihabitans	0	0	3	1	0	0	0	19	6	5
genus	36853	Desulfitobacterium	2	0	84	2	1	3	1	15	7	3
genus	53246	Pseudoalteromonas	16	25	179	8	15	30	12	231	62	65
genus	315393	Mimivirus	0	1	0	1	0	0	0	3	1	0
genus	1593364	Candidatus Nitrosopelagicus	0	0	0	0	0	0	0	2	0	0
genus	675845	Emaravirus	0	0	0	0	0	1	0	0	0	0
genus	1970191	Salinivirga	1	1	0	0	0	2	1	8	0	1
genus	69655	Sulfurisphaera	1	0	0	0	2	0	1	4	3	2
genus	2035712	Guyparkeria	0	0	7	0	0	0	0	4	1	2
genus	53318	Desulfocapsa	0	0	1	0	0	0	0	6	0	0
genus	217161	Chamaesiphon	1	12	4	0	2	16	0	24	4	3
genus	53335	Pantoea	325	1975	2215	139	4	2651	0	1156	525	406
genus	2560124	Efquatrovirus	68	61	29	12	14	150	8	0	0	0
genus	2560122	Dismasvirus	0	0	0	0	0	0	0	0	0	1
genus	53357	Intrasporangium	0	2	179	0	0	3	0	8	5	5
genus	2560086	Alcyoneusvirus	1	0	0	0	0	0	1	0	0	0
genus	2560095	Avunavirus	0	0	0	0	0	0	0	1	0	0
genus	2560094	Asteriusvirus	0	0	0	0	0	0	0	1	3	0
genus	2035811	Pseudodesulfovibrio	1	2	29	0	0	3	0	24	9	10
genus	2019482	Brevefilum	0	0	1	0	0	0	0	1	0	0
genus	2560160	Kochikohdavirus	3	2	3	0	0	5	0	1	3	0
genus	53387	Friedmanniella	3	2	198	0	0	2	0	11	6	7
genus	2560170	Lokivirus	0	0	0	0	0	0	0	1	0	0
genus	53392	Thiodictyon	0	1	8	0	0	10	0	19	3	5
genus	2560178	Minunavirus	0	0	18	0	0	0	0	0	0	0
genus	2560176	Mimasvirus	1	4	1	0	0	2	0	67	23	14
genus	2560189	Novosibvirus	0	0	0	1	0	0	0	0	0	0
genus	1085622	Propioniciclava	4	4	407	0	0	1	0	14	3	3
genus	2560128	Eneladusvirus	0	0	1	0	0	0	0	1	0	0
genus	2560150	Ilzatvirus	0	0	0	0	0	0	0	1	0	1
genus	2560144	Gustavvirus	0	0	37	0	0	0	0	0	0	0
genus	2560156	Jesfedecavirus	0	0	0	0	0	0	0	1	0	0
genus	1921184	Pagevirus	0	0	1	0	0	2	0	0	0	0
genus	2560231	Sourvirus	0	0	1	0	0	0	0	1	0	0
genus	2560230	Sogarnavirus	0	1	1	0	1	0	0	0	0	0
genus	2560228	Shalavirus	1	0	5	0	0	0	0	0	0	0
genus	200903	Paraliobacillus	7	5	443	0	1	2	0	5	4	2
genus	1511635	Aquisphaera	0	6	47	0	0	4	0	17	1	7
genus	2560239	Tijeunavirus	0	0	1	0	0	0	0	0	0	1
genus	2560238	Tidunavirus	0	0	0	0	0	0	0	1	0	0
genus	53457	Janibacter	9	5	1035	0	0	9	0	34	18	12
genus	53460	Nakamurella	2	5	347	0	0	21	0	143	45	44
genus	2560196	Orthotospovirus	0	0	0	0	0	0	0	2	0	0
genus	2560192	Nyceiraevirus	0	0	2	0	0	0	0	0	0	0
genus	2560207	Polybotosvirus	0	0	1	0	0	0	0	0	0	0
genus	2560206	Pollyceevirus	0	0	0	0	0	1	0	0	0	0
genus	2560213	Rigallicvirus	0	0	0	0	0	0	1	0	0	0
genus	2560210	Priunavirus	0	0	0	0	0	0	0	1	0	0
genus	1511648	Defluviitoga	1	2	15	0	0	1	0	8	5	1
genus	299261	Tateyamaria	0	0	2	0	0	1	0	10	5	3
genus	2560222	Sanovirus	0	0	0	0	0	0	0	0	0	1
genus	2773294	Desulfolutivibrio	0	0	5	0	0	0	0	5	0	0
genus	119044	Filomicrobium	0	0	4	0	0	0	2	1	0	0
genus	2822410	Methylotuvimicrobium	0	0	0	0	0	2	0	6	2	1
genus	2560256	Winklervirus	0	0	0	0	0	0	0	1	0	0
genus	2478349	Indioceanicola	1	0	26	0	0	1	0	16	2	2
genus	2036021	Agarilytica	1	0	0	0	0	0	0	8	4	0
genus	86331	Mogibacterium	0	0	4	0	0	2	0	6	0	2
genus	332102	Fluviicola	0	0	9	0	2	2	0	43	13	11
genus	53572	Deferribacter	1	0	13	0	0	0	1	4	1	1
genus	69965	Macrococcus	29	115	512	0	0	13	2	22	7	6
genus	1921407	Pakpunavirus	0	0	0	0	0	2	0	0	0	0
genus	2740557	Pauljensenia	0	3	75	0	0	2	0	6	1	0
genus	2691417	Lacipirellula	0	2	24	0	0	1	0	14	5	1
genus	692606	Cyprinivirus	1	1	0	0	0	0	3	0	0	0
genus	741759	Tomitella	1	3	157	0	0	2	0	21	11	2
genus	692605	Batrachovirus	0	0	0	0	0	0	0	1	0	0
genus	53634	Acidimicrobium	0	0	3	0	0	0	0	2	0	0
genus	332162	Candidatus Solibacter	0	3	7	0	0	0	0	5	1	1
genus	201096	Alicycliphilus	0	3	22	0	0	4	0	10	1	1
genus	1692042	Sulfurifustis	4	5	15	0	0	0	0	6	1	2
genus	135575	Idiomarina	0	3	1	1	0	1	0	8	3	5
genus	1511861	Amalgavirus	0	0	1	0	0	0	0	0	0	0
genus	2789775	Actinomarinicola	0	3	54	0	1	2	0	8	3	2
genus	1069494	Trueperella	1	4	198	2	0	1	1	10	2	3
genus	184751	Vitivirus	0	0	0	0	0	0	0	1	0	0
genus	1511854	Betanudivirus	0	2	1	0	0	2	0	1	0	0
genus	1511853	Alphanudivirus	0	1	0	0	1	1	0	3	1	1
genus	332246	Halalkalicoccus	1	1	7	0	0	1	0	1	1	1
genus	2003394	Alphaendornavirus	0	0	0	0	0	0	0	0	1	0
genus	2576890	Nibricoccus	0	1	28	0	0	0	0	4	0	1
genus	332248	Truepera	1	0	59	0	0	0	0	7	1	0
genus	152053	Starkeya	0	10	39	0	0	4	0	21	7	10
genus	1331730	Chryseoglobus	0	1	139	0	0	0	0	7	3	2
genus	2675232	Neobacillus	7	5	395	1	0	2	1	10	5	5
genus	2675233	Metabacillus	9	13	788	6	7	7	4	38	5	10
genus	2675234	Alkalihalobacillus	31	20	1606	1	3	10	3	33	12	7
genus	168470	Laribacter	0	2	4	0	0	0	0	2	2	1
genus	283168	Odoribacter	0	2	0	0	0	1	0	6	0	2
genus	1937972	Bernardetia	2	1	9	1	1	1	1	12	5	1
genus	447020	Adlercreutzia	3	0	38	0	2	2	0	14	5	5
genus	299566	Adhaeribacter	4	8	7	1	5	9	1	38	19	8
genus	397864	Barnesiella	0	0	0	0	0	0	0	3	0	0
genus	1921582	Orrella	0	0	6	0	0	0	0	21	7	7
genus	2675229	Peribacillus	19	13	745	4	1	5	0	47	12	19
genus	2675230	Cytobacillus	18	14	867	1	3	5	2	17	5	2
genus	2675231	Mesobacillus	4	7	219	0	1	5	0	15	4	3
genus	2904687	Desulforapulum	0	0	3	0	0	0	0	4	0	0
genus	1987146	Schmidvirus	0	1	0	0	0	0	0	0	0	0
genus	152161	Stappia	0	2	15	0	1	2	0	8	1	3
genus	1184396	Mesotoga	0	1	2	0	0	0	0	5	0	1
genus	2904716	Desulfosudis	0	0	1	0	0	0	0	2	1	3
genus	414371	Aureimonas	1	5	72	0	0	5	0	31	10	10
genus	2609811	Thermothielavioides	222	1266	499	13	27	1581	6	1103	383	402
genus	1921704	Tegunavirus	0	0	0	0	0	0	0	0	1	0
genus	53945	Octadecabacter	1	2	46	0	1	10	0	28	11	4
genus	152267	Pigmentiphaga	0	0	23	0	0	1	0	14	4	8
genus	168657	Hydrogenobaculum	2	0	10	0	0	2	0	1	2	0
genus	1905344	Ruthenibacterium	0	0	5	0	0	0	0	6	3	0
genus	398041	Flavisolibacter	2	0	2	0	1	1	0	3	0	4
genus	1921784	Kiritimatiella	0	0	1	0	0	0	0	4	1	1
genus	168694	Salinispora	1	5	114	0	0	2	0	17	8	5
genus	119541	Rhodobaca	0	0	7	0	0	0	0	3	0	1
genus	447237	Frondihabitans	3	15	422	0	0	14	0	38	12	7
genus	86795	Marmoricola	0	2	182	0	0	4	0	17	3	9
genus	70411	Frateuria	1	2	2	0	0	3	0	5	5	0
genus	1381133	Candidatus Profftella	1	0	0	0	0	0	0	2	0	0
genus	4895	Schizosaccharomyces	3	18	4	4	4	13	5	83	24	11
genus	365348	Pelosinus	5	3	48	0	0	1	1	8	8	4
genus	4910	Kluyveromyces	148	762	206	20	25	1008	0	587	221	215
genus	1594166	Oricola	0	1	7	0	0	0	0	5	2	1
genus	54066	Xylophilus	0	3	42	0	0	0	1	8	5	6
genus	4919	Pichia	16	73	47	4	3	112	7	83	30	28
genus	4930	Saccharomyces	2075	18895	619	140	551	36694	19	30509	8378	3877
genus	1676125	Thermogutta	0	1	0	0	0	0	0	1	1	1
genus	1184606	Austwickia	3	4	72	0	2	0	2	4	3	2
genus	4948	Torulaspora	24	64	78	1	1	79	1	84	35	27
genus	4951	Yarrowia	6	21	11	2	2	16	2	22	7	4
genus	693074	Caldisericum	0	0	3	0	0	1	0	3	0	0
genus	4953	Zygosaccharomyces	8	21	9	0	0	28	3	45	13	6
genus	4958	Debaryomyces	126	154	92	10	2	283	0	33	10	7
genus	168808	Sneathia	0	0	5	0	0	0	0	2	0	0
genus	1676142	Wenzhouxiangella	3	2	23	0	0	1	1	8	3	5
genus	496496	Viridibacillus	3	3	223	0	1	5	1	27	10	5
genus	1938335	Sulfuritortus	2	4	1	0	0	3	0	1	1	1
genus	1348508	Roseimicrobium	0	0	4	0	0	0	0	4	2	1
genus	1217416	Halioglobus	0	0	3	1	0	0	0	12	2	5
genus	5052	Aspergillus	281	1196	4221	22	23	121	13	307	96	73
genus	168934	Thalassospira	0	0	1	0	0	1	0	9	0	1
genus	5094	Talaromyces	38	211	103	10	4	286	2	190	64	61
genus	54247	Hyperthermus	0	0	0	0	0	0	0	1	0	0
genus	447467	Simiduia	2	0	12	1	2	0	0	1	0	0
genus	54253	Thermosphaera	2	0	0	0	0	0	0	2	0	1
genus	54258	Ignicoccus	0	0	1	0	0	2	1	0	2	1
genus	54260	Ferroglobus	0	2	13	0	1	0	0	8	3	2
genus	5140	Neurospora	41	149	108	7	3	163	2	137	55	46
genus	37914	Dietzia	10	9	1380	0	0	4	0	31	10	8
genus	54298	Chroococcidiopsis	5	16	4	0	1	14	0	22	7	3
genus	54304	Planktothrix	1	12	11	6	1	20	2	37	8	3
genus	2282523	Methylorubrum	7	9	101	2	0	6	0	54	9	14
genus	545865	Calditerrivibrio	0	0	5	0	0	1	1	5	0	1
genus	283735	Leeuwenhoekiella	3	2	0	0	0	2	0	7	1	0
genus	5206	Cryptococcus <basidiomycete fungi>	23	107	66	9	8	165	0	208	78	62
genus	218207	Desulfatibacillum	0	1	6	0	0	2	0	5	1	3
genus	169055	Nordella	2	2	50	0	0	3	0	5	2	4
genus	2823232	Allosphingosinicella	0	2	2	0	1	0	0	5	1	1
genus	70774	Hydrogenophilus	0	0	1	1	0	0	0	0	0	1
genus	2888879	Nanchangia	0	2	31	0	0	0	0	3	0	0
genus	545932	Bruynoghevirus	1	0	0	1	4	0	1	0	0	0
genus	332951	Halovivax	0	2	46	0	0	4	0	6	8	4
genus	267408	Arsenicicoccus	0	1	305	0	0	5	0	15	4	5
genus	5269	Ustilago	14	45	58	4	8	50	4	51	20	8
genus	414878	Catenulispora	5	2	140	0	0	5	0	17	2	8
genus	283810	Stackebrandtia	3	9	153	1	0	9	0	15	6	4
genus	119977	Acidithiobacillus	4	4	36	0	0	6	0	19	6	3
genus	2774146	Frigoriglobus	0	1	35	0	0	3	0	13	7	2
genus	169133	Citricoccus	0	0	461	0	0	0	0	6	5	3
genus	316612	Methylibium	0	0	28	0	1	4	0	16	6	4
genus	2282742	Desulfofarcimen	1	1	2	0	0	2	0	1	1	2
genus	316625	Saccharophagus	0	0	0	0	0	2	0	2	1	0
genus	300275	Lachancea	4	20	21	0	0	10	1	16	11	3
genus	1070314	Halorussus	0	1	36	0	2	1	0	20	9	4
genus	1922327	Wphvirus	0	0	0	0	0	0	0	3	0	0
genus	644355	Inhella	2	0	1	0	0	0	0	2	1	0
genus	447792	Phytobacter	0	0	10	0	0	2	0	1	1	0
genus	2692382	Gudongella	1	0	4	0	0	0	0	3	1	0
genus	1348911	Coprobacter	3	1	4	0	0	4	0	21	5	6
genus	5455	Colletotrichum	33	131	248	5	13	119	7	141	57	43
genus	5475	Candida	216	960	278	43	27	1026	16	460	181	196
genus	2692417	Ktedonosporobacter	0	0	3	0	0	1	1	7	2	1
genus	1676651	Limnochorda	4	2	5	0	0	1	0	9	4	0
genus	5506	Fusarium	332	1610	987	20	31	1495	18	1226	379	359
genus	185756	Apscaviroid	0	0	0	0	0	0	0	1	0	0
genus	1988031	Candidatus Promineofilum	1	2	4	1	0	1	0	18	3	4
genus	2250122	Candidatus Bipolaricaulis	0	2	4	0	0	1	0	2	2	0
genus	1643951	Pseudothermotoga	0	0	0	0	0	2	0	1	1	1
genus	529881	Aquiluna	0	0	52	0	0	0	0	0	0	0
genus	529883	Rhodoluna	0	0	18	0	0	0	0	3	1	2
genus	1005038	Fimbriimonas	0	0	7	0	0	1	0	3	2	1
genus	2233801	Ahniella	0	0	0	0	0	0	0	1	1	0
genus	1644057	Salinigranum	0	2	44	0	0	1	0	6	0	2
genus	742914	Cyclovirus	0	0	0	0	0	0	0	0	1	0
genus	1054211	Sulfuritalea	0	5	0	0	0	3	0	4	1	1
genus	2676233	Sphingosinithalassobacter	0	2	1	0	0	2	0	17	4	2
genus	644652	Gordonibacter	0	0	13	0	0	0	0	9	1	4
genus	349742	Sedimenticola	0	1	0	0	0	0	0	3	0	1
genus	2676247	Aquirufa	0	0	3	0	1	0	0	1	1	1
genus	1955420	Silicimonas	1	2	2	0	0	5	0	25	13	14
genus	1955413	Abyssicoccus	0	10	135	0	0	1	0	3	0	0
genus	71245	Kazachstania	19	35	25	8	6	50	4	80	17	7
genus	267849	Nitrincola	1	0	2	0	0	1	1	2	1	1
genus	2856573	Infirmifilum	0	0	0	0	1	0	0	1	1	0
genus	2905722	Oceanidesulfovibrio	0	2	5	0	0	3	0	3	0	3
genus	2807414	Anatilimnocola	0	0	4	0	0	1	0	5	2	0
genus	2807415	Urbifossiella	1	3	33	0	0	4	1	17	7	8
genus	1234545	Parasphingopyxis	0	0	9	0	0	1	0	1	1	1
genus	38501	Blastococcus	5	8	87	0	0	9	0	32	18	11
genus	2791001	Malacoplasma	0	0	6	1	0	0	0	10	1	2
genus	2004661	Hyphobacterium	2	0	0	0	0	3	0	13	1	3
genus	153265	Aequorivita	4	5	8	2	3	13	0	132	41	29
genus	267986	Owenweeksia	2	2	0	0	0	2	0	7	1	0
genus	2316020	Mediterraneibacter	0	1	36	0	0	1	0	8	2	0
genus	1677050	Novibacillus	0	0	81	0	0	0	0	2	0	0
genus	693996	Alphacoronavirus	0	0	0	0	0	0	0	1	0	2
genus	1513201	Hepandensovirus	0	0	0	0	0	0	0	0	1	0
genus	694013	Gammacoronavirus	0	0	0	0	0	0	0	2	0	0
genus	2807511	Humisphaera	3	0	10	0	0	0	1	5	2	2
genus	1513234	Cafeteriavirus	0	0	0	0	0	0	0	1	0	0
genus	694018	Bafinivirus	0	0	0	0	0	0	0	5	0	3
genus	104204	Streptomonospora	19	3	1687	0	0	5	0	13	4	4
genus	1513230	Aurivirus	0	0	1	0	0	0	0	0	0	0
genus	2004797	Luteitalea	1	2	58	0	0	0	0	10	1	4
genus	55079	Aneurinibacillus	3	6	64	0	2	7	0	6	0	3
genus	55080	Brevibacillus	18	92	685	1	5	86	3	176	62	38
genus	104264	Cellulophaga	4	8	4	3	3	10	2	57	15	17
genus	104267	Tenacibaculum	17	4	39	4	0	4	2	60	18	19
genus	186191	Marinithermus	0	0	6	0	0	0	0	4	3	1
genus	120652	Methylocella	2	1	9	0	0	1	0	15	4	4
genus	186188	Xylanimonas	4	5	653	1	0	3	0	21	4	3
genus	268175	Chondrocystis	0	0	0	0	0	2	0	8	4	1
genus	6033	Encephalitozoon	10	2	1	9	3	7	4	17	7	3
genus	2922426	Phototrophicus	1	0	1	3	1	0	1	2	0	0
genus	55193	Malassezia	13	23	1	2	1	17	3	25	4	6
genus	153497	Kozakia	0	1	0	0	0	0	0	2	1	0
genus	907197	Psychrosphaera	0	0	4	0	0	1	0	1	0	0
genus	399320	Sphaerochaeta	0	2	2	0	0	0	0	4	5	3
genus	1513458	Marseillevirus	1	0	0	0	1	0	2	1	0	1
genus	71655	Brenneria	2	3	18	0	0	4	0	5	1	3
genus	71666	Waddlia	0	0	0	0	0	0	0	2	0	0
genus	1906661	Candidatus Gullanella	0	2	0	0	0	0	0	2	0	1
genus	202746	Sulfurimonas	4	8	46	5	4	15	8	152	48	47
genus	1906660	Candidatus Mikella	0	0	0	0	0	0	0	0	1	0
genus	1906657	Candidatus Doolittlea	2	0	0	0	0	0	0	0	0	0
genus	1906659	Candidatus Hoaglandella	3	0	0	0	0	0	0	2	1	0
genus	120831	Dyadobacter	3	2	0	0	3	0	0	9	4	1
genus	366614	Haematobacter	0	0	0	0	0	0	0	3	2	0
genus	1546255	Mumia	0	2	87	0	2	3	0	3	1	0
genus	219181	Ottowia	1	2	53	0	0	3	1	12	3	3
genus	235572	Candidatus Portiera	0	0	0	0	0	0	0	0	1	0
genus	497726	Nitrososphaera	1	2	5	0	0	12	1	88	19	14
genus	2676755	Croceibacterium	0	0	0	0	0	0	0	1	1	0
genus	1775705	Frigidibacter	1	1	9	0	0	5	0	6	3	3
genus	88138	Modestobacter	1	2	185	0	0	1	0	10	4	5
genus	1742974	Pyruvatibacter	0	0	0	0	0	2	0	5	1	0
genus	907364	Phytohabitans	5	12	289	0	0	23	3	68	18	22
genus	1759331	Cnuibacter	2	2	75	0	0	0	0	1	1	2
genus	120961	Roseiflexus	0	1	3	0	2	2	0	16	4	1
genus	1742992	Paenarthrobacter	1	5	184	0	0	0	0	7	2	3
genus	1742993	Pseudarthrobacter	6	10	1122	0	3	6	0	70	18	18
genus	2709666	Pseudolysobacter	0	0	3	2	0	0	0	4	0	1
genus	1742989	Glutamicibacter	19	91	1354	3	0	7	0	21	8	4
genus	202907	Collimonas	2	3	30	0	0	3	0	30	4	13
genus	2709685	Parasphingorhabdus	0	0	0	0	0	0	0	4	1	2
genus	2709686	Novosphingopyxis	2	0	0	0	0	1	0	6	0	3
genus	1759417	Pseudohalocynthiibacter	0	0	1	0	0	0	0	1	1	1
genus	2529408	Schaalia	5	5	340	0	0	1	0	18	3	8
genus	1759396	Marivivens	0	0	0	0	0	0	0	4	0	0
genus	202949	Thermanaeromonas	1	0	1	0	0	1	0	2	0	0
genus	432330	Tumebacillus	3	0	19	0	0	1	1	10	1	1
genus	2758906	Entomomonas	1	0	7	0	1	2	0	4	2	0
genus	1825023	Candidatus Nitrosotenuis	1	1	0	0	0	4	0	4	0	1
genus	186650	Microvirga	1	1	108	0	0	4	2	24	4	8
genus	1906945	Parageobacillus	2	0	78	1	0	0	0	80	2	4
genus	334107	Conchiformibius	0	0	2	0	0	1	0	2	0	1
genus	1857845	Okubovirus	0	0	0	0	0	1	0	2	1	0
genus	1857843	Kayvirus	0	2	2	0	0	0	0	1	0	0
genus	1612157	Pararhodospirillum	0	0	5	0	0	5	0	6	1	4
genus	2742598	Limosilactobacillus	8	58	144	0	1	22	2	69	20	24
genus	235888	Salinibacterium	11	14	343	0	1	12	1	26	9	8
genus	203135	Halomicrobium	1	0	2	0	0	1	0	4	1	1
genus	1857889	Silviavirus	0	0	3	0	0	0	0	0	0	0
genus	186764	Fromanvirus	0	0	0	0	0	0	0	5	1	0
genus	252301	Oceanicola	2	0	15	0	2	0	0	2	1	3
genus	252306	Robiginitalea	0	1	0	0	5	1	0	3	3	2
genus	2005386	Arabiibacter	0	1	4	0	0	0	0	11	2	1
genus	2005380	Mariniblastus	0	2	6	0	0	0	0	1	1	1
genus	285107	Thioclava	3	0	5	0	0	0	1	7	4	1
genus	203193	Halobiforma	4	0	7	1	7	0	0	5	3	0
genus	252356	Maribacter	6	4	43	4	1	4	0	31	8	8
genus	186831	Acetoanaerobium	1	1	4	2	0	1	0	6	3	0
genus	1972682	Almendravirus	0	0	0	0	0	0	0	1	0	0
genus	1579506	Roseimaritima	1	0	6	0	0	2	0	19	8	3
genus	72173	Citromicrobium	1	0	37	0	0	0	0	4	0	1
genus	940557	Granulicella	2	5	22	0	0	6	0	17	4	5
genus	154116	Georgenia	3	15	879	0	0	25	1	61	15	17
genus	2005509	Centapoxvirus	0	0	0	0	0	0	0	1	0	0
genus	1284657	Planktomarina	1	0	11	3	0	0	0	3	0	0
genus	1808977	Candidatus Methylospira	0	0	0	0	0	1	0	10	1	0
genus	1055323	Aeribacillus	2	2	150	2	0	0	0	7	2	1
genus	170610	Halomicronema	0	2	0	0	0	4	0	60	27	21
genus	383614	Brasilonema	1	2	0	0	0	0	1	7	2	0
genus	88723	Natrinema	2	7	23	1	0	4	2	45	15	16
[truncated: 8,170 more rows]

## Sheet: S1b
Sample	Bacteria	Eukaryota	Viruses	Archea
C-Adult	96.4	3.5	0.1	0.02
C-Frass	98.9	0.99	0.06	0.06
C-Diet	82.5	17.2	0.2	0.07
R-Larva	89.9	9.93	0.15	0.07
N-Adult	95.5	4.38	0.09	0.02
N-Diet	83.3	16.4	0.24	0.07
N-Pupa	94.3	3.02	2.64	0.02
F-Diet	70	29.34	0.19	0.47
