# Supplementary material for: Sequencing to identify pathogens in Tenebrio molitor: Implications in insects farmed for food and feed
Source: Front Insect Sci. 2023 Jan 30;3:1059046. doi: 10.3389/finsc.2023.1059046 (PMC10926541; doi:10.3389/finsc.2023.1059046)
Supplement: Additional File S1 — Details from the analysis of sequence reads in Kraken2 (21). (A) Number of of reads from the collapsed colony (C-Adult, C-Diet, C-Frass), the new colony (N-Adult, N-Pupa, N-Diet), the recovered colony (R-Larva), and fresh diet (F-Diet) that were unclassified or classified by taxa rank. Classification at the phylum level were color coded: bacteria, yellow; archea, grey; eukaryote, green; and virus, orange. (B) Percentage of reads classified at the superkingdom rank. [file DataSheet_1.zip › Additional File 2.xlsx]

## Sheet: Species count
Species	New Colony Reads	Collapsed Colony Reads	Collapsed/New
Mammaliicoccus sciuri	32	261328	8166.5
Mammaliicoccus lentus	12	65199	5433.25
Lactococcus lactis	19	63521	3343.21
Staphylococcus xylosus	49	54276	1107.67
Staphylococcus kloosii	47	54073	1150.49
Staphylococcus lloydii	13	39044	3003.38
Staphylococcus pseudoxylosus	20	26990	1349.5
Exiguobacterium sp. N4-1P	4421	5881	1.33024
Staphylococcus cohnii	252	9495	37.6786
Lactococcus garvieae	2	7989	3994.5
Lactobacillus amylovorus	4885	2001	0.409621
Pediococcus pentosaceus	0	6445	#DIV/0!
Tepiditoga spiralis	2835	3182	1.1224
Staphylococcus aureus	25	4902	196.08
Staphylococcus saprophyticus	58	4508	77.7241
Staphylococcus arlettae	25	3583	143.32
Virgibacillus sp. 6R	1	3473	3473
Staphylococcus succinus	86	3278	38.1163
Weissella paramesenteroides	157	2911	18.5414
Staphylococcus nepalensis	24	2816	117.333
Staphylococcus haemolyticus	34	2793	82.1471
Staphylococcus epidermidis	35	2592	74.0571
Priestia aryabhattai	1016	1176	1.15748
Staphylococcus equorum	19	1957	103
Weissella cibaria	0	1899	#DIV/0!
Staphylococcus hominis	16	1644	102.75
Staphylococcus simulans	275	1373	4.99273
Staphylococcus capitis	15	1623	108.2
Staphylococcus simiae	12	1591	132.583
Staphylococcus lugdunensis	31	1257	40.5484
Oceanobacillus iheyensis	6	1270	211.667
Alkalihalobacillus clausii	2	1219	609.5
Mammaliicoccus vitulinus	3	1209	403
Oceanobacillus kimchii	1	1186	1186
Lentibacillus sp. CBA3610	11	1068	97.0909
Virgibacillus phasianinus	5	981	196.2
Staphylococcus pettenkoferi	14	971	69.3571
Staphylococcus caprae	23	960	41.7391
Staphylococcus saccharolyticus	8	968	121
Staphylococcus pseudintermedius	5	960	192
Lentibacillus amyloliquefaciens	1	960	960
Virgibacillus necropolis	13	856	65.8462
Amphibacillus xylanus	0	866	#DIV/0!
Oceanobacillus zhaokaii	4	824	206
Virgibacillus halodenitrificans	1	788	788
Bacillus sp. FJAT-45348	0	712	#DIV/0!
Lactococcus allomyrinae	2	683	341.5
Staphylococcus felis	7	668	95.4286
Bacillus cereus	115	547	4.75652
Bacillus circulans	6	653	108.833
Lacticaseibacillus zeae	454	187	0.411894
Staphylococcus carnosus	12	624	52
Staphylococcus chromogenes	18	597	33.1667
Enterococcus faecium	5	595	119
Staphylococcus auricularis	16	580	36.25
Virgibacillus sp. SK37	1	579	579
Enterococcus casseliflavus	1	575	575
Paenibacillus yonginensis	285	281	0.985965
Gracilibacillus sp. SCU50	1	547	547
Virgibacillus sp. Bac330	1	547	547
Bacillus thuringiensis	13	499	38.3846
Staphylococcus condimenti	9	502	55.7778
Clostridium sp. AWRP	222	282	1.27027
Lactococcus cremoris	2	500	250
Lactobacillus delbrueckii	358	139	0.388268
Staphylococcus warneri	1	495	495
Staphylococcus agnetis	4	464	116
Sporosarcina ureae	4	460	115
Mammaliicoccus stepanovicii	2	455	227.5
Priestia megaterium	15	437	29.1333
Staphylococcus sp. 17KM0847	6	443	73.8333
Paraliobacillus zengyii	2	446	223
Staphylococcus schleiferi	2	438	219
Leuconostoc gelidum	0	439	#DIV/0!
Mammaliicoccus fleurettii	2	434	217
Staphylococcus muscae	0	436	#DIV/0!
Staphylococcus debuckii	6	413	68.8333
Leuconostoc citreum	3	412	137.333
Staphylococcus hyicus	2	408	204
Radiobacillus deserti	1	401	401
Staphylococcus lutrae	4	396	99
Virgibacillus sp. MSP4-1	0	396	#DIV/0!
Bacillus amyloliquefaciens	1	386	386
Enterococcus faecalis	9	360	40
Pontibacillus sp. HMF3514	2	356	178
Listeria monocytogenes	5	350	70
Staphylococcus sp. 11-B-312	2	350	175
Caldibacillus thermoamylovorans	5	342	68.4
Pediococcus acidilactici	4	342	85.5
Lederbergia lentus	5	325	65
Brevibacillus sp. FJAT-54423	0	328	#DIV/0!
Salimicrobium jeotgali	0	325	#DIV/0!
Alkalihalobacillus pseudofirmus	0	317	#DIV/0!
Bacillus marisflavi	5	297	59.4
Cytobacillus ciccensis	1	300	300
Alkalihalobacillus halodurans	0	291	#DIV/0!
Halobacillus halophilus	0	284	#DIV/0!
Cytobacillus kochii	6	274	45.6667
Staphylococcus pasteuri	2	269	134.5
Bacillus dafuensis	3	264	88
Staphylococcus schweitzeri	2	265	132.5
Virgibacillus dokdonensis	5	261	52.2
Halobacillus mangrovi	1	264	264
Bacillus velezensis	4	257	64.25
Metabacillus sp. KUDC1714	3	256	85.3333
Bacillus sp. X1(2014)	5	251	50.2
Bacillus sp. FJAT-22090	68	186	2.73529
Bacillus sporothermodurans	1	249	249
Pradoshia sp. D12	1	248	248
Leuconostoc mesenteroides	6	241	40.1667
Bacillus cohnii	3	242	80.6667
Bacillus sp. DSL-17	15	229	15.2667
Macrococcus canis	5	236	47.2
Staphylococcus sp. MI 10-1553	1	237	237
Priestia flexa	3	234	78
Staphylococcus piscifermentans	1	235	235
Brevibacillus laterosporus	70	163	2.32857
Lysinibacillus sp. FJAT-51161	2	230	115
Peribacillus asahii	4	228	57
Pontibacillus sp. ALD_SL1	4	227	56.75
Viridibacillus sp. JNUCC-6	6	225	37.5
Lysinibacillus timonensis	1	226	226
Priestia filamentosa	1	226	226
Lysinibacillus fusiformis	2	224	112
Halobacillus litoralis	2	218	109
Metabacillus litoralis	2	215	107.5
Cryptococcus neoformans	102	114	1.11765
Bacillus cellulosilyticus	5	208	41.6
Psychrobacillus glaciei	1	212	212
Bacillus freudenreichii	0	208	#DIV/0!
Salicibibacter kimchii	2	206	103
Staphylococcus delphini	3	205	68.3333
Lactobacillus sp. CBA3605	0	206	#DIV/0!
Bacillus pseudomycoides	13	191	14.6923
Bacillus sp. Y1	11	187	17
Sporosarcina ureilytica	2	196	98
Weizmannia coagulans	1	194	194
Lysinibacillus sp. 2017	1	193	193
Bacillus cytotoxicus	8	185	23.125
Bacillus pumilus	4	188	47
Paenisporosarcina antarctica	0	190	#DIV/0!
Enterococcus avium	3	186	62
Neobacillus cucumis	1	183	183
Bacillus vini	3	180	60
Bacillus sp. HD4P25	0	183	#DIV/0!
Thermothielavioides terrestris	81	101	1.24691
Anaerobacillus isosaccharinicus	5	172	34.4
Bacillus sp. 1NLA3E	2	175	87.5
Ureibacillus thermosphaericus	4	172	43
Solibacillus sp. R5-41	6	167	27.8333
Bacillus sp. M4U3P1	2	166	83
Peribacillus psychrosaccharolyticus	1	160	160
Terribacillus goriensis	3	157	52.3333
Sporosarcina sp. Te-1	0	157	#DIV/0!
Bacillus sp. CS13	0	155	#DIV/0!
Aeribacillus pallidus	2	151	75.5
Bacillus methanolicus	2	151	75.5
Salicibibacter cibi	0	153	#DIV/0!
Sporosarcina pasteurii	3	150	50
Bacillus sp. THAF10	3	148	49.3333
Lysinibacillus sp. SGAir0095	0	150	#DIV/0!
Peribacillus butanolivorans	3	147	49
Neobacillus mesonae	1	147	147
Salicibibacter cibarius	2	146	73
Ureibacillus thermophilus	1	147	147
Solibacillus silvestris	3	143	47.6667
Bacillus sp. S3	3	142	47.3333
Abyssicoccus albus	1	143	143
Rummeliibacillus stabekisii	17	124	7.29412
Alkalihalobacillus krulwichiae	2	138	69
Macrococcus caseolyticus	0	140	#DIV/0!
Lactiplantibacillus plantarum	37	102	2.75676
Bacillus weihaiensis	2	134	67
Kurthia sp. 11kri321	1	135	135
Bacillus horikoshii	6	127	21.1667
Bacillus sp. OxB-1	0	130	#DIV/0!
Lysinibacillus sphaericus	7	122	17.4286
Bacillus gobiensis	0	128	#DIV/0!
Fictibacillus arsenicus	5	123	24.6
Jeotgalibacillus malaysiensis	1	125	125
Bacillus sp. SB49	9	115	12.7778
Fictibacillus phosphorivorans	3	121	40.3333
Cytobacillus oceanisediminis	0	122	#DIV/0!
Listeria ivanovii	8	114	14.25
Melissococcus plutonius	4	118	29.5
Bacillus sp. PAMC26568	1	120	120
Listeria innocua	0	117	#DIV/0!
Pediococcus claussenii	0	117	#DIV/0!
Planococcus halocryophilus	1	116	116
Anoxybacillus caldiproteolyticus	5	111	22.2
Bacillus beveridgei	0	116	#DIV/0!
Bacillus sp. KH172YL63	4	110	27.5
Vagococcus hydrophili	0	113	#DIV/0!
Mesobacillus foraminis	4	108	27
Mesobacillus jeotgali	0	112	#DIV/0!
Alkalihalobacillus miscanthi	3	108	36
Planococcus versutus	2	109	54.5
Bacillus infantis	0	110	#DIV/0!
Brochothrix thermosphacta	9	101	11.2222
Lactococcus taiwanensis	1	109	109
Planococcus antarcticus	3	107	35.6667
Sporosarcina sp. PTS2304	2	108	54
Bacillus sp. Cs-700	0	109	#DIV/0!
Bacillus luti	8	100	12.5
Streptococcus suis	1	107	107
Streptococcus thermophilus	1	106	106
Planococcus sp. Y42	2	104	52
Vagococcus teuberi	0	106	#DIV/0!
Bacillus subtilis	4	100	25
Bacillus sp. FJAT-42376	1	103	103
Lysinibacillus sp. YS11	0	104	#DIV/0!
Planococcus massiliensis	0	104	#DIV/0!
Bacillus sp. V3	3	100	33.3333
Ligilactobacillus salivarius	2	101	50.5
Enterococcus gilvus	0	101	#DIV/0!
