# Supplementary material for: Sequencing to identify pathogens in Tenebrio molitor: Implications in insects farmed for food and feed
Source: Front Insect Sci. 2023 Jan 30;3:1059046. doi: 10.3389/finsc.2023.1059046 (PMC10926541; doi:10.3389/finsc.2023.1059046)
Supplement: Additional File S1 — Details from the analysis of sequence reads in Kraken2 (21). (A) Number of of reads from the collapsed colony (C-Adult, C-Diet, C-Frass), the new colony (N-Adult, N-Pupa, N-Diet), the recovered colony (R-Larva), and fresh diet (F-Diet) that were unclassified or classified by taxa rank. Classification at the phylum level were color coded: bacteria, yellow; archea, grey; eukaryote, green; and virus, orange. (B) Percentage of reads classified at the superkingdom rank. [file DataSheet_1.zip › Additional File 3.xlsx]

## Sheet: Bacillus_reads
Sequence Read Name	Blast Min E-Value	Blast Hit Taxonomy Name	Blast Hit Description (HSP)
M04077_48_000000000-KFDK6_1_1108_10939_5339	9.4e-30	Bacillus cereus;Bacillus cereus;Bacillus cereus;Bacillus cereus;Bacillus cereus	gi|2170612494|dbj|AP023000.1|Bacillus cereus 30077 DNA, complete genome;gi|2170606347|dbj|AP022994.1|Bacillus cereus 30075 DNA, complete genome;gi|2170588809|dbj|AP022978.1|Bacillus cereus 30043 DNA, complete genome;gi|2170583296|dbj|AP022975.1|Bacillus cereus 30040 DNA, complete genome;gi|2170577484|dbj|AP022970.1|Bacillus cereus J75 DNA, complete genome
M04077_48_000000000-KFDK6_1_2104_21066_18738	9.4e-30	Bacillus cereus;Bacillus cereus;Bacillus cereus;Bacillus cereus;Bacillus cereus	gi|2170612494|dbj|AP023000.1|Bacillus cereus 30077 DNA, complete genome;gi|2170606347|dbj|AP022994.1|Bacillus cereus 30075 DNA, complete genome;gi|2170588809|dbj|AP022978.1|Bacillus cereus 30043 DNA, complete genome;gi|2170583296|dbj|AP022975.1|Bacillus cereus 30040 DNA, complete genome;gi|2170577484|dbj|AP022970.1|Bacillus cereus J75 DNA, complete genome
M04077_48_000000000-KFDK6_1_1113_3732_14541-1	1.7e-20	Bacillus cereus biovar anthracis str. CI	gi|300373910|gb|CP001746.1|Bacillus cereus biovar anthracis str. CI, complete genome
M04077_48_000000000-KFDK6_1_1116_14594_19517	2.8e-37	Bacillus cereus;Bacillus cereus;Bacillus paranthracis;Bacillus cereus;Bacillus cereus	gi|1189424265|gb|CP020803.1|Bacillus cereus strain 25 genome;gi|1189419157|gb|CP020804.1|Bacillus cereus strain 29 genome;gi|2263617782|gb|CP099801.1|Bacillus paranthracis strain SSBC101 chromosome, complete genome;gi|2170612494|dbj|AP023000.1|Bacillus cereus 30077 DNA, complete genome;gi|2170606347|dbj|AP022994.1|Bacillus cereus 30075 DNA, complete genome
M04077_48_000000000-KFDK6_1_2118_21237_15022-1	1.7e-20	Bacillus cereus;Bacillus cereus;Bacillus cereus;Bacillus sp. N447-1;Bacillus paranthracis	gi|2174757223|gb|CP090081.1|Bacillus cereus strain CPT56D-587-MTF chromosome, complete genome;gi|2170594343|dbj|AP022981.1|Bacillus cereus 30048 DNA, complete genome;gi|2170553861|dbj|AP022946.1|Bacillus cereus J10 DNA, complete genome;gi|2212750721|gb|CP065509.1|Bacillus sp. N447-1 chromosome, complete genome;gi|2168785877|gb|CP089743.1|Bacillus paranthracis strain SHOU-BC01 chromosome, complete…
M04077_48_000000000-KFDK6_1_1101_19650_18162-1	7.3e-16	Bacillus cereus;Bacillus cereus;Bacillus cereus;Bacillus cereus;Bacillus cereus	gi|2273530367|gb|CP091971.1|Bacillus cereus strain MB1 chromosome, complete genome;gi|2212326042|gb|CP093928.1|Bacillus cereus strain AH7-7 chromosome, complete genome;gi|2200363734|gb|CP068984.1|Bacillus cereus strain IIPK35 chromosome;gi|2183322055|dbj|AP024504.2|Bacillus cereus HT18 DNA, complete genome;gi|2053348779|gb|CP063158.1|Bacillus cereus strain CF4-51 chromosome, complete genome
M04077_48_000000000-KFDK6_1_2116_26177_6443-1	8.2e-12	Bacillus cereus;Bacillus cereus;Bacillus cereus;Bacillus cereus;Bacillus cereus	gi|2273530367|gb|CP091971.1|Bacillus cereus strain MB1 chromosome, complete genome;gi|2212326042|gb|CP093928.1|Bacillus cereus strain AH7-7 chromosome, complete genome;gi|2200363734|gb|CP068984.1|Bacillus cereus strain IIPK35 chromosome;gi|2183322055|dbj|AP024504.2|Bacillus cereus HT18 DNA, complete genome;gi|2053348779|gb|CP063158.1|Bacillus cereus strain CF4-51 chromosome, complete genome
M04077_48_000000000-KFDK6_1_1114_19042_8503	7.3e-16	Bacillus cereus;Bacillus cereus;Bacillus cereus;Bacillus cereus;Bacillus cereus	gi|2273530367|gb|CP091971.1|Bacillus cereus strain MB1 chromosome, complete genome;gi|2212326042|gb|CP093928.1|Bacillus cereus strain AH7-7 chromosome, complete genome;gi|2200363734|gb|CP068984.1|Bacillus cereus strain IIPK35 chromosome;gi|2183322055|dbj|AP024504.2|Bacillus cereus HT18 DNA, complete genome;gi|2053348779|gb|CP063158.1|Bacillus cereus strain CF4-51 chromosome, complete genome
M04077_48_000000000-KFDK6_1_2103_13699_2784	1.3e-17	Bacillus cereus;Bacillus cereus;Bacillus cereus;Bacillus cereus;Bacillus cereus	gi|2273530367|gb|CP091971.1|Bacillus cereus strain MB1 chromosome, complete genome;gi|2212326042|gb|CP093928.1|Bacillus cereus strain AH7-7 chromosome, complete genome;gi|2200363734|gb|CP068984.1|Bacillus cereus strain IIPK35 chromosome;gi|2183322055|dbj|AP024504.2|Bacillus cereus HT18 DNA, complete genome;gi|2053348779|gb|CP063158.1|Bacillus cereus strain CF4-51 chromosome, complete genome
M04077_48_000000000-KFDK6_1_1114_20684_3631-1	8.3e-23	Bacillus cereus;Bacillus cereus;Bacillus cereus;Bacillus cereus;Bacillus sp. N447-1	gi|2273530367|gb|CP091971.1|Bacillus cereus strain MB1 chromosome, complete genome;gi|2212326042|gb|CP093928.1|Bacillus cereus strain AH7-7 chromosome, complete genome;gi|2200363734|gb|CP068984.1|Bacillus cereus strain IIPK35 chromosome;gi|2183322055|dbj|AP024504.2|Bacillus cereus HT18 DNA, complete genome;gi|2212750721|gb|CP065509.1|Bacillus sp. N447-1 chromosome, complete genome
M04077_48_000000000-KFDK6_1_1114_19042_8503-1	7.3e-16	Bacillus cereus;Bacillus cereus;Bacillus cereus;Bacillus cereus;Bacillus cereus	gi|2273530367|gb|CP091971.1|Bacillus cereus strain MB1 chromosome, complete genome;gi|2212326042|gb|CP093928.1|Bacillus cereus strain AH7-7 chromosome, complete genome;gi|2200363734|gb|CP068984.1|Bacillus cereus strain IIPK35 chromosome;gi|2183322055|dbj|AP024504.2|Bacillus cereus HT18 DNA, complete genome;gi|2053348779|gb|CP063158.1|Bacillus cereus strain CF4-51 chromosome, complete genome
M04077_48_000000000-KFDK6_1_2103_13699_2784-1	5.1e-17	Bacillus cereus;Bacillus cereus;Bacillus cereus;Bacillus cereus;Bacillus cereus	gi|2273530367|gb|CP091971.1|Bacillus cereus strain MB1 chromosome, complete genome;gi|2212326042|gb|CP093928.1|Bacillus cereus strain AH7-7 chromosome, complete genome;gi|2200363734|gb|CP068984.1|Bacillus cereus strain IIPK35 chromosome;gi|2183322055|dbj|AP024504.2|Bacillus cereus HT18 DNA, complete genome;gi|2053348779|gb|CP063158.1|Bacillus cereus strain CF4-51 chromosome, complete genome
M04077_48_000000000-KFDK6_1_2103_16541_22204	3.5e-18	Bacillus cytotoxicus;Bacillus cytotoxicus;Bacillus cytotoxicus;Bacillus cytotoxicus;Bacillus cytotoxicus	gi|1390193246|gb|CP024116.1|Bacillus cytotoxicus strain CH_2 chromosome, complete genome;gi|1390189031|gb|CP024113.1|Bacillus cytotoxicus strain CH_3 chromosome, complete genome;gi|2024743247|gb|CP066187.1|Bacillus cytotoxicus strain E28.3 chromosome, complete genome;gi|2024739498|gb|CP066192.1|Bacillus cytotoxicus strain E17.4 chromosome, complete genome;gi|2024735454|gb|CP066194.1|Bacillus cyto…
M04077_48_000000000-KFDK6_1_2109_8892_3380	3.1e-11	Bacillus cytotoxicus;Bacillus cytotoxicus;Bacillus cytotoxicus;Bacillus cytotoxicus;Bacillus cytotoxicus	gi|1390193246|gb|CP024116.1|Bacillus cytotoxicus strain CH_2 chromosome, complete genome;gi|1390189031|gb|CP024113.1|Bacillus cytotoxicus strain CH_3 chromosome, complete genome;gi|2024743247|gb|CP066187.1|Bacillus cytotoxicus strain E28.3 chromosome, complete genome;gi|2024739498|gb|CP066192.1|Bacillus cytotoxicus strain E17.4 chromosome, complete genome;gi|2024735454|gb|CP066194.1|Bacillus cyto…
M04077_48_000000000-KFDK6_1_1103_11348_21233	9.3e-19	Bacillus cytotoxicus;Bacillus cytotoxicus;Bacillus cytotoxicus;Bacillus cytotoxicus;Bacillus cytotoxicus	gi|1390193246|gb|CP024116.1|Bacillus cytotoxicus strain CH_2 chromosome, complete genome;gi|1390189031|gb|CP024113.1|Bacillus cytotoxicus strain CH_3 chromosome, complete genome;gi|2024743247|gb|CP066187.1|Bacillus cytotoxicus strain E28.3 chromosome, complete genome;gi|2024739498|gb|CP066192.1|Bacillus cytotoxicus strain E17.4 chromosome, complete genome;gi|2024735454|gb|CP066194.1|Bacillus cyto…
M04077_48_000000000-KFDK6_1_1119_6671_10571	9.3e-19	Bacillus cytotoxicus;Bacillus cytotoxicus;Bacillus cytotoxicus;Bacillus cytotoxicus;Bacillus cytotoxicus	gi|1390193246|gb|CP024116.1|Bacillus cytotoxicus strain CH_2 chromosome, complete genome;gi|1390189031|gb|CP024113.1|Bacillus cytotoxicus strain CH_3 chromosome, complete genome;gi|2024743247|gb|CP066187.1|Bacillus cytotoxicus strain E28.3 chromosome, complete genome;gi|2024739498|gb|CP066192.1|Bacillus cytotoxicus strain E17.4 chromosome, complete genome;gi|2024735454|gb|CP066194.1|Bacillus cyto…
M04077_48_000000000-KFDK6_1_2111_21238_13683	1.3e-17	Bacillus cytotoxicus;Bacillus cytotoxicus;Bacillus cytotoxicus;Bacillus cytotoxicus;Bacillus cytotoxicus	gi|1390193246|gb|CP024116.1|Bacillus cytotoxicus strain CH_2 chromosome, complete genome;gi|1390189031|gb|CP024113.1|Bacillus cytotoxicus strain CH_3 chromosome, complete genome;gi|2024743247|gb|CP066187.1|Bacillus cytotoxicus strain E28.3 chromosome, complete genome;gi|2024739498|gb|CP066192.1|Bacillus cytotoxicus strain E17.4 chromosome, complete genome;gi|2024735454|gb|CP066194.1|Bacillus cyto…
M04077_48_000000000-KFDK6_1_1107_8221_13984-1	2.8e-15	Bacillus cytotoxicus;Bacillus cytotoxicus;Bacillus cytotoxicus;Bacillus cytotoxicus;Bacillus cytotoxicus	gi|1390193246|gb|CP024116.1|Bacillus cytotoxicus strain CH_2 chromosome, complete genome;gi|1390189031|gb|CP024113.1|Bacillus cytotoxicus strain CH_3 chromosome, complete genome;gi|2024743247|gb|CP066187.1|Bacillus cytotoxicus strain E28.3 chromosome, complete genome;gi|2024739498|gb|CP066192.1|Bacillus cytotoxicus strain E17.4 chromosome, complete genome;gi|2024735454|gb|CP066194.1|Bacillus cyto…
M04077_48_000000000-KFDK6_1_2105_10552_23434-1	3.5e-18	Bacillus cytotoxicus;Bacillus cytotoxicus;Bacillus cytotoxicus;Bacillus cytotoxicus;Bacillus cytotoxicus	gi|1390193246|gb|CP024116.1|Bacillus cytotoxicus strain CH_2 chromosome, complete genome;gi|1390189031|gb|CP024113.1|Bacillus cytotoxicus strain CH_3 chromosome, complete genome;gi|2024743247|gb|CP066187.1|Bacillus cytotoxicus strain E28.3 chromosome, complete genome;gi|2024739498|gb|CP066192.1|Bacillus cytotoxicus strain E17.4 chromosome, complete genome;gi|2024735454|gb|CP066194.1|Bacillus cyto…
M04077_48_000000000-KFDK6_1_2111_21238_13683-1	3.5e-18	Bacillus cytotoxicus;Bacillus cytotoxicus;Bacillus cytotoxicus;Bacillus cytotoxicus;Bacillus cytotoxicus	gi|1390193246|gb|CP024116.1|Bacillus cytotoxicus strain CH_2 chromosome, complete genome;gi|1390189031|gb|CP024113.1|Bacillus cytotoxicus strain CH_3 chromosome, complete genome;gi|2024743247|gb|CP066187.1|Bacillus cytotoxicus strain E28.3 chromosome, complete genome;gi|2024739498|gb|CP066192.1|Bacillus cytotoxicus strain E17.4 chromosome, complete genome;gi|2024735454|gb|CP066194.1|Bacillus cyto…
M04077_48_000000000-KFDK6_1_1110_27416_19999	3.1e-11	Bacillus cytotoxicus;Bacillus cytotoxicus;Bacillus cytotoxicus;Bacillus cytotoxicus;Bacillus cytotoxicus	gi|2024735454|gb|CP066194.1|Bacillus cytotoxicus strain E8.1 chromosome, complete genome;gi|1390193246|gb|CP024116.1|Bacillus cytotoxicus strain CH_2 chromosome, complete genome;gi|1390189031|gb|CP024113.1|Bacillus cytotoxicus strain CH_3 chromosome, complete genome;gi|2024743247|gb|CP066187.1|Bacillus cytotoxicus strain E28.3 chromosome, complete genome;gi|2024739498|gb|CP066192.1|Bacillus cytot…
M04077_48_000000000-KFDK6_1_1102_4726_16602-1	7.3e-16	Bacillus cytotoxicus;Bacillus cytotoxicus;Bacillus cytotoxicus;Bacillus cytotoxicus;Bacillus cytotoxicus	gi|2024735454|gb|CP066194.1|Bacillus cytotoxicus strain E8.1 chromosome, complete genome;gi|1390193246|gb|CP024116.1|Bacillus cytotoxicus strain CH_2 chromosome, complete genome;gi|1390189031|gb|CP024113.1|Bacillus cytotoxicus strain CH_3 chromosome, complete genome;gi|2024743247|gb|CP066187.1|Bacillus cytotoxicus strain E28.3 chromosome, complete genome;gi|2024739498|gb|CP066192.1|Bacillus cytot…
M04077_48_000000000-KFDK6_1_2109_8892_3380-1	3.1e-11	Bacillus cytotoxicus;Bacillus cytotoxicus;Bacillus cytotoxicus;Bacillus cytotoxicus;Bacillus cytotoxicus	gi|2024735454|gb|CP066194.1|Bacillus cytotoxicus strain E8.1 chromosome, complete genome;gi|1390193246|gb|CP024116.1|Bacillus cytotoxicus strain CH_2 chromosome, complete genome;gi|1390189031|gb|CP024113.1|Bacillus cytotoxicus strain CH_3 chromosome, complete genome;gi|2024743247|gb|CP066187.1|Bacillus cytotoxicus strain E28.3 chromosome, complete genome;gi|2024739498|gb|CP066192.1|Bacillus cytot…
M04077_48_000000000-KFDK6_1_1116_18018_6390-1	4e-25	Bacillus dafuensis;Bacillus firmis;Cytobacillus firmus;Cytobacillus firmus;Oceanobacillus iheyensis	gi|1722682188|gb|CP042593.1|Bacillus dafuensis strain FJAT-25496 chromosome, complete genome;gi|2246761744|gb|CP086235.1|Bacillus firmis strain T8 chromosome, complete genome;gi|2257719488|gb|CP085390.1|Cytobacillus firmus strain CK19 chromosome, complete genome;gi|2249661030|gb|CP098323.1|Cytobacillus firmus strain PheN7 chromosome, complete genome;gi|1370791011|gb|CP020357.1|Oceanobacillus ihey…
M04077_48_000000000-KFDK6_1_1115_22226_9270	3.2e-33	Bacillus dafuensis;Oceanobacillus iheyensis;Cytobacillus firmus;Cytobacillus firmus;Bacillus firmis	gi|1722682188|gb|CP042593.1|Bacillus dafuensis strain FJAT-25496 chromosome, complete genome;gi|1370791011|gb|CP020357.1|Oceanobacillus iheyensis strain CHQ24 chromosome, complete genome;gi|2257719488|gb|CP085390.1|Cytobacillus firmus strain CK19 chromosome, complete genome;gi|2249661030|gb|CP098323.1|Cytobacillus firmus strain PheN7 chromosome, complete genome;gi|2246761744|gb|CP086235.1|Bacillu…
M04077_48_000000000-KFDK6_1_2118_11520_4624	5.8e-24	Bacillus dafuensis;Cytobacillus firmus;Cytobacillus firmus;Bacillus firmis;Lysinibacillus fusiformis	gi|1722682188|gb|CP042593.1|Bacillus dafuensis strain FJAT-25496 chromosome, complete genome;gi|2249661030|gb|CP098323.1|Cytobacillus firmus strain PheN7 chromosome, complete genome;gi|2257719488|gb|CP085390.1|Cytobacillus firmus strain CK19 chromosome, complete genome;gi|2246761744|gb|CP086235.1|Bacillus firmis strain T8 chromosome, complete genome;gi|1708026144|gb|CP041696.1|Lysinibacillus fusi…
M04077_48_000000000-KFDK6_1_1115_22226_9270-1	3.2e-33	Bacillus dafuensis;Oceanobacillus iheyensis;Cytobacillus firmus;Cytobacillus firmus;Bacillus firmis	gi|1722682188|gb|CP042593.1|Bacillus dafuensis strain FJAT-25496 chromosome, complete genome;gi|1370791011|gb|CP020357.1|Oceanobacillus iheyensis strain CHQ24 chromosome, complete genome;gi|2257719488|gb|CP085390.1|Cytobacillus firmus strain CK19 chromosome, complete genome;gi|2249661030|gb|CP098323.1|Cytobacillus firmus strain PheN7 chromosome, complete genome;gi|2246761744|gb|CP086235.1|Bacillu…
M04077_48_000000000-KFDK6_1_1119_23314_12248-1	1.1e-25	Bacillus dafuensis;Cytobacillus firmus;Bacillus firmis;Cytobacillus firmus;Cytobacillus solani	gi|1722682188|gb|CP042593.1|Bacillus dafuensis strain FJAT-25496 chromosome, complete genome;gi|2257719488|gb|CP085390.1|Cytobacillus firmus strain CK19 chromosome, complete genome;gi|2246761744|gb|CP086235.1|Bacillus firmis strain T8 chromosome, complete genome;gi|2249661030|gb|CP098323.1|Cytobacillus firmus strain PheN7 chromosome, complete genome;gi|2257735373|gb|CP085712.1|Cytobacillus solani…
M04077_48_000000000-KFDK6_1_2119_18551_22903	1.3e-17	Bacillus firmis	gi|2246761744|gb|CP086235.1|Bacillus firmis strain T8 chromosome, complete genome
M04077_48_000000000-KFDK6_1_2119_23955_17729-1	6.5e-20	Lederbergia lenta;Salicibibacter kimchii	gi|1403631536|emb|LS483476.1|Bacillus lentus strain NCTC4824 genome assembly, chromosome: 1;gi|1433378006|gb|CP031092.1|Salicibibacter kimchii strain NKC1-1 chromosome, complete genome
M04077_48_000000000-KFDK6_1_2113_19719_22170	8.3e-34	Bacillus mycoides;Bacillus mycoides;Bacillus mycoides;Bacillus cereus;Bacillus cereus	gi|2049542150|gb|CP036043.1|Bacillus mycoides strain BPN58/4 chromosome, complete genome;gi|2211390575|gb|CP093835.1|Bacillus mycoides strain N4/130 chromosome, complete genome;gi|2206021070|gb|CP092833.1|Bacillus mycoides strain LX30 chromosome, complete genome;gi|2170612494|dbj|AP023000.1|Bacillus cereus 30077 DNA, complete genome;gi|2170606347|dbj|AP022994.1|Bacillus cereus 30075 DNA, complete…
M04077_48_000000000-KFDK6_1_1108_4821_21017-1	1e-14	Bacillus mycoides;Bacillus mycoides;Bacillus toyonensis;Bacillus toyonensis;Bacillus toyonensis	gi|2049765916|gb|CP036132.1|Bacillus mycoides strain JAS823 chromosome, complete genome;gi|2049596649|gb|CP071808.1|Bacillus mycoides strain JAS014 chromosome, complete genome;gi|2154037315|gb|CP087103.1|Bacillus toyonensis strain HA0190 chromosome, complete genome;gi|2049748290|gb|CP036111.1|Bacillus toyonensis strain JAS411 chromosome, complete genome;gi|2049725783|gb|CP036094.1|Bacillus toyone…
M04077_48_000000000-KFDK6_1_1103_13525_15760-1	1e-14	Bacillus mycoides;Bacillus mycoides;Bacillus toyonensis;Bacillus toyonensis;Bacillus toyonensis	gi|2049765916|gb|CP036132.1|Bacillus mycoides strain JAS823 chromosome, complete genome;gi|2049596649|gb|CP071808.1|Bacillus mycoides strain JAS014 chromosome, complete genome;gi|2154037315|gb|CP087103.1|Bacillus toyonensis strain HA0190 chromosome, complete genome;gi|2049748290|gb|CP036111.1|Bacillus toyonensis strain JAS411 chromosome, complete genome;gi|2049725783|gb|CP036094.1|Bacillus toyone…
M04077_48_000000000-KFDK6_1_1112_9363_7070-1	9.5e-52	Bacillus mycoides	gi|2206021070|gb|CP092833.1|Bacillus mycoides strain LX30 chromosome, complete genome
M04077_48_000000000-KFDK6_1_2118_22508_9006	1.7e-20	Bacillus mycoides;Bacillus sp. PGP15;Bacillus mycoides;Bacillus cereus;Bacillus sp. BS98	gi|2206021118|gb|CP092835.1|Bacillus mycoides strain LX30 plasmid p114811, complete sequence;gi|2230276583|gb|CP095874.1|Bacillus sp. PGP15 chromosome, complete genome;gi|2049513303|gb|CP036038.1|Bacillus mycoides strain BPN57/2 plasmid p37;gi|2170524376|dbj|AP022907.1|Bacillus cereus MRY14-0100 DNA, complete genome;gi|1743021737|gb|CP043831.1|Bacillus sp. BS98 plasmid unnamed1
M04077_48_000000000-KFDK6_1_1110_15051_3168-1	1.5e-13	Bacillus mycoides;Bacillus sp. PGP15;Bacillus mycoides;Bacillus cereus	gi|2206021118|gb|CP092835.1|Bacillus mycoides strain LX30 plasmid p114811, complete sequence;gi|2230276583|gb|CP095874.1|Bacillus sp. PGP15 chromosome, complete genome;gi|2049513303|gb|CP036038.1|Bacillus mycoides strain BPN57/2 plasmid p37;gi|2170524376|dbj|AP022907.1|Bacillus cereus MRY14-0100 DNA, complete genome
M04077_48_000000000-KFDK6_1_1119_13009_8177-1	6.7e-64	Bacillus nitratireducens;Bacillus thuringiensis;Bacillus thuringiensis;Bacillus mycoides;Bacillus cereus	gi|2211396241|gb|CP093844.1|Bacillus nitratireducens strain N4/150 chromosome;gi|1848591371|gb|CP053980.1|Bacillus thuringiensis strain FDAARGOS_795 chromosome, complete genome;gi|753326724|gb|CP009335.1|Bacillus thuringiensis strain HD1011, complete genome;gi|2049234185|gb|CP035965.1|Bacillus mycoides strain BPN09/1 chromosome, complete genome;gi|2253619262|gb|CP098734.1|Bacillus cereus strain M…
M04077_48_000000000-KFDK6_1_2111_13956_15993	4e-25	Bacillus paranthracis;Bacillus mycoides;Bacillus mycoides;Bacillus mycoides;Bacillus mycoides	gi|1667156787|gb|CP040515.1|Bacillus paranthracis strain PR1 chromosome, complete genome;gi|2049484170|gb|CP036026.1|Bacillus mycoides strain BPN54/2 chromosome, complete genome;gi|2049254170|gb|CP035974.1|Bacillus mycoides strain BPN102 chromosome, complete genome;gi|2049214680|gb|CP035962.1|Bacillus mycoides strain BPN07/3 chromosome, complete genome;gi|2049209347|gb|CP035953.1|Bacillus mycoide…
M04077_48_000000000-KFDK6_1_2118_22956_20337	1.4e-39	Paenibacillus sp. N3/727;Bacillus phage phiNIT1;Bacillus phage BSP9;Bacillus phage SPG24/Bacillus phage SPG24;Enterococcus phage iF6	gi|2210008735|gb|CP093336.1|Paenibacillus sp. N3/727 chromosome, complete genome;gi|519661649|dbj|AP013029.1|Bacillus phage phiNIT1 DNA, complete genome;gi|1269186450|gb|MG000860.1|Bacillus phage BSP9, complete genome;gi|1068357967|ref|NC_030903.1|Bacillus phage SPG24 DNA, contig00001 sequence/gi|635172126|dbj|AB930182.1|Bacillus phage SPG24 DNA, contig00001 sequence;gi|1897336618|gb|MT909815.1|E…
M04077_48_000000000-KFDK6_1_2119_9733_23039-1	2.2e-23	Bacillus pseudomycoides;Bacillus pseudomycoides;Priestia koreensis;Tetragenococcus osmophilus;Bacillus tropicus	gi|673972667|gb|CP007626.1|Bacillus pseudomycoides strain 219298, complete genome;gi|753704762|gb|CP009651.1|Bacillus pseudomycoides strain BTZ chromosome, complete genome;gi|2210150307|gb|CP061868.1|Priestia koreensis strain FS-1 chromosome, complete genome;gi|1517410526|gb|CP027783.1|Tetragenococcus osmophilus strain JCM 31126 chromosome, complete genome;gi|2257780045|gb|CP085399.1|Bacillus tro…
M04077_48_000000000-KFDK6_1_2107_6492_11397	2.8e-48	Bacillus sp. A116_S68;Bacillus thuringiensis	gi|2185953303|gb|CP058292.1|Bacillus sp. A116_S68 chromosome, complete genome;gi|1158657132|gb|CP020005.1|Bacillus thuringiensis strain L-7601 plasmid unnamed3, complete sequence
M04077_48_000000000-KFDK6_1_1114_12971_11987-1	3.2e-33	Bacillus sp. FJAT-45348;Pradoshia sp. D12;Oceanobacillus zhaokaii;Gracilibacillus salitolerans;Peribacillus frigoritolerans	gi|1294124356|gb|CP025024.1|Bacillus sp. FJAT-45348 chromosome;gi|1760232398|gb|CP044545.1|Pradoshia sp. D12 chromosome, complete genome;gi|1438934826|gb|CP024848.1|Oceanobacillus zhaokaii strain 160 chromosome, complete genome;gi|1774524892|gb|CP045915.1|Gracilibacillus salitolerans strain SCU50 chromosome, complete genome;gi|2257755478|gb|CP085514.1|Peribacillus frigoritolerans strain KF19 chro…
M04077_48_000000000-KFDK6_1_2111_14711_10438-1	1.7e-31	Bacillus sp. FJAT-45348;Pradoshia sp. D12;Peribacillus frigoritolerans;Oceanobacillus zhaokaii;Peribacillus frigoritolerans	gi|1294124356|gb|CP025024.1|Bacillus sp. FJAT-45348 chromosome;gi|1760232398|gb|CP044545.1|Pradoshia sp. D12 chromosome, complete genome;gi|2257755478|gb|CP085514.1|Peribacillus frigoritolerans strain KF19 chromosome, complete genome;gi|1438934826|gb|CP024848.1|Oceanobacillus zhaokaii strain 160 chromosome, complete genome;gi|2199550675|gb|CP091882.1|Peribacillus frigoritolerans strain JHS1 chrom…
M04077_48_000000000-KFDK6_1_1116_25223_14279-1	5.8e-35	Bacillus sp. FJAT-45348;Pradoshia sp. D12;Oceanobacillus zhaokaii;Bacillus altitudinis;Peribacillus frigoritolerans	gi|1294124356|gb|CP025024.1|Bacillus sp. FJAT-45348 chromosome;gi|1760232398|gb|CP044545.1|Pradoshia sp. D12 chromosome, complete genome;gi|1438934826|gb|CP024848.1|Oceanobacillus zhaokaii strain 160 chromosome, complete genome;gi|1667152067|gb|CP040514.1|Bacillus altitudinis strain GQYP101 chromosome, complete genome;gi|2257755478|gb|CP085514.1|Peribacillus frigoritolerans strain KF19 chromosome…
M04077_48_000000000-KFDK6_1_2116_26177_6443	4.5e-21	Bacillus sp. N447-1;Bacillus cereus;Bacillus cereus;Bacillus cereus;Bacillus cereus	gi|2212750721|gb|CP065509.1|Bacillus sp. N447-1 chromosome, complete genome;gi|2273530367|gb|CP091971.1|Bacillus cereus strain MB1 chromosome, complete genome;gi|2212326042|gb|CP093928.1|Bacillus cereus strain AH7-7 chromosome, complete genome;gi|2200363734|gb|CP068984.1|Bacillus cereus strain IIPK35 chromosome;gi|2183322055|dbj|AP024504.2|Bacillus cereus HT18 DNA, complete genome
M04077_48_000000000-KFDK6_1_2116_13545_13220-1	1.5e-24	Bacillus sp. N447-1;Bacillus cereus;Bacillus cereus;Bacillus cereus;Bacillus cereus	gi|2212750721|gb|CP065509.1|Bacillus sp. N447-1 chromosome, complete genome;gi|2174757223|gb|CP090081.1|Bacillus cereus strain CPT56D-587-MTF chromosome, complete genome;gi|2170594343|dbj|AP022981.1|Bacillus cereus 30048 DNA, complete genome;gi|2170553861|dbj|AP022946.1|Bacillus cereus J10 DNA, complete genome;gi|2177057288|gb|CP090421.1|Bacillus cereus strain NR1 chromosome, complete genome
M04077_48_000000000-KFDK6_1_2116_7204_3631	1.9e-27	Bacillus sp. PGP15;Bacillus mycoides;Bacillus mycoides;Bacillus cereus;Bacillus sp. BS98	gi|2230276583|gb|CP095874.1|Bacillus sp. PGP15 chromosome, complete genome;gi|2049513303|gb|CP036038.1|Bacillus mycoides strain BPN57/2 plasmid p37;gi|2206021118|gb|CP092835.1|Bacillus mycoides strain LX30 plasmid p114811, complete sequence;gi|2170524376|dbj|AP022907.1|Bacillus cereus MRY14-0100 DNA, complete genome;gi|1743021737|gb|CP043831.1|Bacillus sp. BS98 plasmid unnamed1
M04077_48_000000000-KFDK6_1_2108_19629_24916-1	8.3e-23	Bacillus sp. PGP15;Bacillus mycoides;Bacillus mycoides;Bacillus cereus;Bacillus tropicus	gi|2230276583|gb|CP095874.1|Bacillus sp. PGP15 chromosome, complete genome;gi|2049513303|gb|CP036038.1|Bacillus mycoides strain BPN57/2 plasmid p37;gi|2206021118|gb|CP092835.1|Bacillus mycoides strain LX30 plasmid p114811, complete sequence;gi|2170524376|dbj|AP022907.1|Bacillus cereus MRY14-0100 DNA, complete genome;gi|2220375182|gb|CP078082.1|Bacillus tropicus strain EMB20 plasmid pBEMB20-1, com…
M04077_48_000000000-KFDK6_1_2116_7204_3631-1	1.9e-27	Bacillus sp. PGP15;Bacillus mycoides;Bacillus mycoides;Bacillus cereus;Bacillus sp. BS98	gi|2230276583|gb|CP095874.1|Bacillus sp. PGP15 chromosome, complete genome;gi|2049513303|gb|CP036038.1|Bacillus mycoides strain BPN57/2 plasmid p37;gi|2206021118|gb|CP092835.1|Bacillus mycoides strain LX30 plasmid p114811, complete sequence;gi|2170524376|dbj|AP022907.1|Bacillus cereus MRY14-0100 DNA, complete genome;gi|1743021737|gb|CP043831.1|Bacillus sp. BS98 plasmid unnamed1
M04077_48_000000000-KFDK6_1_1101_7424_6349	6.5e-31	Bacillus sp. PGP15;Bacillus mycoides;Bacillus mycoides;Bacillus cereus;Cytobacillus ciccensis	gi|2230276583|gb|CP095874.1|Bacillus sp. PGP15 chromosome, complete genome;gi|2049513303|gb|CP036038.1|Bacillus mycoides strain BPN57/2 plasmid p37;gi|2206021118|gb|CP092835.1|Bacillus mycoides strain LX30 plasmid p114811, complete sequence;gi|2170524376|dbj|AP022907.1|Bacillus cereus MRY14-0100 DNA, complete genome;gi|1698526000|gb|CP041305.1|Cytobacillus ciccensis strain 5L6 chromosome, complet…
M04077_48_000000000-KFDK6_1_1107_19434_4851	1.7e-31	Bacillus sp. PGP15;Bacillus mycoides;Bacillus tropicus;Bacillus mycoides;Bacillus cereus	gi|2230276583|gb|CP095874.1|Bacillus sp. PGP15 chromosome, complete genome;gi|2049513303|gb|CP036038.1|Bacillus mycoides strain BPN57/2 plasmid p37;gi|2257785252|gb|CP085400.1|Bacillus tropicus strain CK18 plasmid unnamed1, complete sequence;gi|2206021118|gb|CP092835.1|Bacillus mycoides strain LX30 plasmid p114811, complete sequence;gi|2170524376|dbj|AP022907.1|Bacillus cereus MRY14-0100 DNA, com…
M04077_48_000000000-KFDK6_1_1110_15051_3168	8.3e-34	Bacillus sp. PGP15;Bacillus mycoides;Bacillus tropicus;Bacillus mycoides;Bacillus cereus	gi|2230276583|gb|CP095874.1|Bacillus sp. PGP15 chromosome, complete genome;gi|2049513303|gb|CP036038.1|Bacillus mycoides strain BPN57/2 plasmid p37;gi|2257785252|gb|CP085400.1|Bacillus tropicus strain CK18 plasmid unnamed1, complete sequence;gi|2206021118|gb|CP092835.1|Bacillus mycoides strain LX30 plasmid p114811, complete sequence;gi|2170524376|dbj|AP022907.1|Bacillus cereus MRY14-0100 DNA, com…
M04077_48_000000000-KFDK6_1_2101_6813_18412	8.3e-23	Bacillus sp. PGP15;Bacillus mycoides;Bacillus mycoides;Bacillus cereus;Bacillus tropicus	gi|2230276583|gb|CP095874.1|Bacillus sp. PGP15 chromosome, complete genome;gi|2049513303|gb|CP036038.1|Bacillus mycoides strain BPN57/2 plasmid p37;gi|2206021118|gb|CP092835.1|Bacillus mycoides strain LX30 plasmid p114811, complete sequence;gi|2170524376|dbj|AP022907.1|Bacillus cereus MRY14-0100 DNA, complete genome;gi|2220375182|gb|CP078082.1|Bacillus tropicus strain EMB20 plasmid pBEMB20-1, com…
M04077_48_000000000-KFDK6_1_2101_14448_20616	6.6e-42	Bacillus sp. PGP15;Bacillus mycoides;Bacillus tropicus;Bacillus mycoides;Bacillus cereus	gi|2230276583|gb|CP095874.1|Bacillus sp. PGP15 chromosome, complete genome;gi|2049513303|gb|CP036038.1|Bacillus mycoides strain BPN57/2 plasmid p37;gi|2257785252|gb|CP085400.1|Bacillus tropicus strain CK18 plasmid unnamed1, complete sequence;gi|2206021118|gb|CP092835.1|Bacillus mycoides strain LX30 plasmid p114811, complete sequence;gi|2170524376|dbj|AP022907.1|Bacillus cereus MRY14-0100 DNA, com…
M04077_48_000000000-KFDK6_1_1107_19434_4851-1	1.7e-31	Bacillus sp. PGP15;Bacillus mycoides;Bacillus tropicus;Bacillus mycoides;Bacillus cereus	gi|2230276583|gb|CP095874.1|Bacillus sp. PGP15 chromosome, complete genome;gi|2049513303|gb|CP036038.1|Bacillus mycoides strain BPN57/2 plasmid p37;gi|2257785252|gb|CP085400.1|Bacillus tropicus strain CK18 plasmid unnamed1, complete sequence;gi|2206021118|gb|CP092835.1|Bacillus mycoides strain LX30 plasmid p114811, complete sequence;gi|2170524376|dbj|AP022907.1|Bacillus cereus MRY14-0100 DNA, com…
M04077_48_000000000-KFDK6_1_1113_13623_22248-1	6.6e-42	Bacillus sp. PGP15;Bacillus mycoides;Bacillus tropicus;Bacillus mycoides;Bacillus cereus	gi|2230276583|gb|CP095874.1|Bacillus sp. PGP15 chromosome, complete genome;gi|2049513303|gb|CP036038.1|Bacillus mycoides strain BPN57/2 plasmid p37;gi|2257785252|gb|CP085400.1|Bacillus tropicus strain CK18 plasmid unnamed1, complete sequence;gi|2206021118|gb|CP092835.1|Bacillus mycoides strain LX30 plasmid p114811, complete sequence;gi|2170524376|dbj|AP022907.1|Bacillus cereus MRY14-0100 DNA, com…
M04077_48_000000000-KFDK6_1_1114_23995_7494-1	2.5e-41	Bacillus sp. PGP15;Bacillus mycoides;Bacillus tropicus;Bacillus mycoides;Bacillus cereus	gi|2230276583|gb|CP095874.1|Bacillus sp. PGP15 chromosome, complete genome;gi|2049513303|gb|CP036038.1|Bacillus mycoides strain BPN57/2 plasmid p37;gi|2257785252|gb|CP085400.1|Bacillus tropicus strain CK18 plasmid unnamed1, complete sequence;gi|2206021118|gb|CP092835.1|Bacillus mycoides strain LX30 plasmid p114811, complete sequence;gi|2170524376|dbj|AP022907.1|Bacillus cereus MRY14-0100 DNA, com…
M04077_48_000000000-KFDK6_1_2101_14448_20616-1	3.6e-40	Bacillus sp. PGP15;Bacillus mycoides;Bacillus tropicus;Bacillus mycoides;Bacillus cereus	gi|2230276583|gb|CP095874.1|Bacillus sp. PGP15 chromosome, complete genome;gi|2049513303|gb|CP036038.1|Bacillus mycoides strain BPN57/2 plasmid p37;gi|2257785252|gb|CP085400.1|Bacillus tropicus strain CK18 plasmid unnamed1, complete sequence;gi|2206021118|gb|CP092835.1|Bacillus mycoides strain LX30 plasmid p114811, complete sequence;gi|2170524376|dbj|AP022907.1|Bacillus cereus MRY14-0100 DNA, com…
M04077_48_000000000-KFDK6_1_2104_28104_13570-1	8.3e-23	Bacillus sp. PGP15;Bacillus mycoides;Bacillus mycoides;Bacillus cereus;Bacillus tropicus	gi|2230276583|gb|CP095874.1|Bacillus sp. PGP15 chromosome, complete genome;gi|2049513303|gb|CP036038.1|Bacillus mycoides strain BPN57/2 plasmid p37;gi|2206021118|gb|CP092835.1|Bacillus mycoides strain LX30 plasmid p114811, complete sequence;gi|2170524376|dbj|AP022907.1|Bacillus cereus MRY14-0100 DNA, complete genome;gi|2220375182|gb|CP078082.1|Bacillus tropicus strain EMB20 plasmid pBEMB20-1, com…
M04077_48_000000000-KFDK6_1_2119_13011_20503-1	8.3e-34	Bacillus sp. PGP15;Bacillus mycoides;Bacillus tropicus;Bacillus mycoides;Bacillus cereus	gi|2230276583|gb|CP095874.1|Bacillus sp. PGP15 chromosome, complete genome;gi|2049513303|gb|CP036038.1|Bacillus mycoides strain BPN57/2 plasmid p37;gi|2257785252|gb|CP085400.1|Bacillus tropicus strain CK18 plasmid unnamed1, complete sequence;gi|2206021118|gb|CP092835.1|Bacillus mycoides strain LX30 plasmid p114811, complete sequence;gi|2170524376|dbj|AP022907.1|Bacillus cereus MRY14-0100 DNA, com…
M04077_48_000000000-KFDK6_1_2119_23955_17729	1.5e-24	Bacillus sp. S3;Amphibacillus xylanus NBRC 15112;Mammaliicoccus sciuri;Mammaliicoccus sciuri;Mammaliicoccus sciuri	gi|1633242871|gb|CP039727.1|Bacillus sp. S3 chromosome, complete genome;gi|407726134|dbj|AP012050.1|Amphibacillus xylanus NBRC 15112 DNA, complete genome;gi|2232651663|gb|CP064868.1|Mammaliicoccus sciuri strain 82104 chromosome, complete genome;gi|2177604932|gb|CP086126.1|Mammaliicoccus sciuri strain MIN-176 chromosome, complete genome;gi|2177601758|gb|CP086125.1|Mammaliicoccus sciuri strain MIN-…
M04077_48_000000000-KFDK6_1_1113_24010_4896	1.7e-31	Bacillus thuringiensis Bt18247;Bacillus tropicus;Bacillus thuringiensis LM1212;Bacillus thuringiensis	gi|1062434339|gb|CP015256.1|Bacillus thuringiensis Bt18247 plasmid p12509, complete sequence;gi|1692914609|gb|CP041072.1|Bacillus tropicus strain LM1212-W3 plasmid p9, complete sequence;gi|1475357054|gb|CP024776.1|Bacillus thuringiensis LM1212 plasmid pLM8, complete sequence;gi|260268366|dbj|AB375062.1|Bacillus thuringiensis plasmid pBTm019A pA-ORF1, mo19cp78b, pA-ORF2, mob, rep, m019cp78b genes …
M04077_48_000000000-KFDK6_1_2105_5123_20134	1.7e-31	Bacillus thuringiensis Bt18247;Bacillus tropicus;Bacillus thuringiensis LM1212;Bacillus thuringiensis	gi|1062434339|gb|CP015256.1|Bacillus thuringiensis Bt18247 plasmid p12509, complete sequence;gi|1692914609|gb|CP041072.1|Bacillus tropicus strain LM1212-W3 plasmid p9, complete sequence;gi|1475357054|gb|CP024776.1|Bacillus thuringiensis LM1212 plasmid pLM8, complete sequence;gi|260268366|dbj|AB375062.1|Bacillus thuringiensis plasmid pBTm019A pA-ORF1, mo19cp78b, pA-ORF2, mob, rep, m019cp78b genes …
M04077_48_000000000-KFDK6_1_2113_5645_4878	4.5e-21	Bacillus thuringiensis Bt18247;Bacillus tropicus;Bacillus thuringiensis LM1212	gi|1062434339|gb|CP015256.1|Bacillus thuringiensis Bt18247 plasmid p12509, complete sequence;gi|1692914609|gb|CP041072.1|Bacillus tropicus strain LM1212-W3 plasmid p9, complete sequence;gi|1475357054|gb|CP024776.1|Bacillus thuringiensis LM1212 plasmid pLM8, complete sequence
M04077_48_000000000-KFDK6_1_2116_4250_12845	2.5e-30	Bacillus thuringiensis Bt18247;Bacillus tropicus;Bacillus thuringiensis LM1212;Bacillus thuringiensis	gi|1062434339|gb|CP015256.1|Bacillus thuringiensis Bt18247 plasmid p12509, complete sequence;gi|1692914609|gb|CP041072.1|Bacillus tropicus strain LM1212-W3 plasmid p9, complete sequence;gi|1475357054|gb|CP024776.1|Bacillus thuringiensis LM1212 plasmid pLM8, complete sequence;gi|260268366|dbj|AB375062.1|Bacillus thuringiensis plasmid pBTm019A pA-ORF1, mo19cp78b, pA-ORF2, mob, rep, m019cp78b genes …
M04077_48_000000000-KFDK6_1_2113_10356_9628-1	3.5e-18	Bacillus thuringiensis Bt18247	gi|1062434339|gb|CP015256.1|Bacillus thuringiensis Bt18247 plasmid p12509, complete sequence
M04077_48_000000000-KFDK6_1_1110_16586_8912	2.8e-26	Bacillus thuringiensis Bt18247;Bacillus tropicus;Bacillus thuringiensis LM1212;Bacillus thuringiensis	gi|1062434339|gb|CP015256.1|Bacillus thuringiensis Bt18247 plasmid p12509, complete sequence;gi|1692914609|gb|CP041072.1|Bacillus tropicus strain LM1212-W3 plasmid p9, complete sequence;gi|1475357054|gb|CP024776.1|Bacillus thuringiensis LM1212 plasmid pLM8, complete sequence;gi|260268366|dbj|AB375062.1|Bacillus thuringiensis plasmid pBTm019A pA-ORF1, mo19cp78b, pA-ORF2, mob, rep, m019cp78b genes …
M04077_48_000000000-KFDK6_1_2112_5733_14224	7.3e-27	Bacillus thuringiensis Bt18247;Bacillus tropicus;Bacillus thuringiensis LM1212;Bacillus thuringiensis	gi|1062434339|gb|CP015256.1|Bacillus thuringiensis Bt18247 plasmid p12509, complete sequence;gi|1692914609|gb|CP041072.1|Bacillus tropicus strain LM1212-W3 plasmid p9, complete sequence;gi|1475357054|gb|CP024776.1|Bacillus thuringiensis LM1212 plasmid pLM8, complete sequence;gi|260268366|dbj|AB375062.1|Bacillus thuringiensis plasmid pBTm019A pA-ORF1, mo19cp78b, pA-ORF2, mob, rep, m019cp78b genes …
M04077_48_000000000-KFDK6_1_2113_14514_4164	2.5e-30	Bacillus thuringiensis Bt18247;Bacillus tropicus;Bacillus thuringiensis LM1212;Bacillus thuringiensis	gi|1062434339|gb|CP015256.1|Bacillus thuringiensis Bt18247 plasmid p12509, complete sequence;gi|1692914609|gb|CP041072.1|Bacillus tropicus strain LM1212-W3 plasmid p9, complete sequence;gi|1475357054|gb|CP024776.1|Bacillus thuringiensis LM1212 plasmid pLM8, complete sequence;gi|260268366|dbj|AB375062.1|Bacillus thuringiensis plasmid pBTm019A pA-ORF1, mo19cp78b, pA-ORF2, mob, rep, m019cp78b genes …
M04077_48_000000000-KFDK6_1_2112_5733_14224-1	1.5e-24	Bacillus thuringiensis Bt18247;Bacillus tropicus;Bacillus thuringiensis LM1212;Bacillus thuringiensis	gi|1062434339|gb|CP015256.1|Bacillus thuringiensis Bt18247 plasmid p12509, complete sequence;gi|1692914609|gb|CP041072.1|Bacillus tropicus strain LM1212-W3 plasmid p9, complete sequence;gi|1475357054|gb|CP024776.1|Bacillus thuringiensis LM1212 plasmid pLM8, complete sequence;gi|260268366|dbj|AB375062.1|Bacillus thuringiensis plasmid pBTm019A pA-ORF1, mo19cp78b, pA-ORF2, mob, rep, m019cp78b genes …
M04077_48_000000000-KFDK6_1_2115_12458_2860	5.1e-39	Bacillus thuringiensis MC28;Melissococcus plutonius;Melissococcus plutonius;Melissococcus plutonius;Melissococcus plutonius	gi|407386949|gb|CP003693.1|Bacillus thuringiensis MC28 plasmid pMC319, complete sequence;gi|1777428809|dbj|AP021885.1|Melissococcus plutonius DAT1033 DNA, complete genome;gi|1540575565|dbj|AP018526.1|Melissococcus plutonius DAT606 DNA, complete genome;gi|1540573946|dbj|AP018524.1|Melissococcus plutonius DAT585 DNA, complete genome;gi|1381843200|dbj|AP018492.1|Melissococcus plutonius DAT561 DNA, c…
M04077_48_000000000-KFDK6_1_2115_12458_2860-1	1.3e-28	Bacillus thuringiensis MC28	gi|407386949|gb|CP003693.1|Bacillus thuringiensis MC28 plasmid pMC319, complete sequence
M04077_48_000000000-KFDK6_1_1113_19500_9812-1	3.5e-18	Bacillus thuringiensis serovar alesti	gi|1026609761|gb|CP015176.1|Bacillus thuringiensis serovar alesti strain BGSC 4C1, complete genome
M04077_48_000000000-KFDK6_1_1118_21007_6352-1	4.5e-21	Bacillus thuringiensis serovar alesti;Bacillus cereus;Bacillus sp. CR71;Bacillus sp. E25	gi|1026609761|gb|CP015176.1|Bacillus thuringiensis serovar alesti strain BGSC 4C1, complete genome;gi|1782786424|gb|CP046511.1|Bacillus cereus strain JHU chromosome, complete genome;gi|1464537940|gb|CP031748.1|Bacillus sp. CR71 chromosome;gi|1464532041|gb|CP031749.1|Bacillus sp. E25 chromosome
M04077_48_000000000-KFDK6_1_2101_16907_24852-1	2.2e-12	Bacillus thuringiensis serovar alesti	gi|1026609761|gb|CP015176.1|Bacillus thuringiensis serovar alesti strain BGSC 4C1, complete genome
M04077_48_000000000-KFDK6_1_2110_11609_2745	3.6e-40	Bacillus thuringiensis serovar andalousiensis	gi|1967464082|gb|CP035727.2|Bacillus thuringiensis serovar andalousiensis strain NRRL B-23139 chromosome
M04077_48_000000000-KFDK6_1_1115_12140_15908	9.3e-19	Bacillus thuringiensis serovar galleriae;Bacillus thuringiensis;Bacillus thuringiensis;Bacillus thuringiensis serovar chinensis CT-43;Bacillus cytotoxicus	gi|734586676|gb|CP010097.1|Bacillus thuringiensis serovar galleriae strain HD-29 plasmid pBMB12, complete sequence;gi|2177295458|gb|CP089527.1|Bacillus thuringiensis strain ZZQ-130 plasmid pB130-6, complete sequence;gi|2130678610|gb|CP083164.1|Bacillus thuringiensis strain ABTS-1857 plasmid pCH_181-h, complete sequence;gi|326943429|gb|CP001909.1|Bacillus thuringiensis serovar chinensis CT-43 plas…
M04077_48_000000000-KFDK6_1_1117_2201_10731	7.3e-16	Bacillus thuringiensis serovar galleriae;Bacillus thuringiensis;Bacillus thuringiensis;Bacillus thuringiensis serovar chinensis CT-43	gi|734586676|gb|CP010097.1|Bacillus thuringiensis serovar galleriae strain HD-29 plasmid pBMB12, complete sequence;gi|2177295458|gb|CP089527.1|Bacillus thuringiensis strain ZZQ-130 plasmid pB130-6, complete sequence;gi|2130678610|gb|CP083164.1|Bacillus thuringiensis strain ABTS-1857 plasmid pCH_181-h, complete sequence;gi|326943429|gb|CP001909.1|Bacillus thuringiensis serovar chinensis CT-43 plas…
M04077_48_000000000-KFDK6_1_1117_10652_19364	9.3e-19	Bacillus thuringiensis serovar galleriae;Bacillus thuringiensis;Bacillus thuringiensis;Bacillus thuringiensis serovar chinensis CT-43;Bacillus cytotoxicus	gi|734586676|gb|CP010097.1|Bacillus thuringiensis serovar galleriae strain HD-29 plasmid pBMB12, complete sequence;gi|2177295458|gb|CP089527.1|Bacillus thuringiensis strain ZZQ-130 plasmid pB130-6, complete sequence;gi|2130678610|gb|CP083164.1|Bacillus thuringiensis strain ABTS-1857 plasmid pCH_181-h, complete sequence;gi|326943429|gb|CP001909.1|Bacillus thuringiensis serovar chinensis CT-43 plas…
M04077_48_000000000-KFDK6_1_1114_13864_15708-1	9.3e-19	Bacillus thuringiensis serovar galleriae;Bacillus thuringiensis;Bacillus thuringiensis;Bacillus thuringiensis serovar chinensis CT-43;Bacillus cereus	gi|734586676|gb|CP010097.1|Bacillus thuringiensis serovar galleriae strain HD-29 plasmid pBMB12, complete sequence;gi|2177295458|gb|CP089527.1|Bacillus thuringiensis strain ZZQ-130 plasmid pB130-6, complete sequence;gi|2130678610|gb|CP083164.1|Bacillus thuringiensis strain ABTS-1857 plasmid pCH_181-h, complete sequence;gi|326943429|gb|CP001909.1|Bacillus thuringiensis serovar chinensis CT-43 plas…
M04077_48_000000000-KFDK6_1_2113_17029_8813-1	7.3e-16	Bacillus thuringiensis serovar galleriae;Bacillus thuringiensis;Bacillus thuringiensis;Bacillus thuringiensis serovar chinensis CT-43	gi|734586676|gb|CP010097.1|Bacillus thuringiensis serovar galleriae strain HD-29 plasmid pBMB12, complete sequence;gi|2177295458|gb|CP089527.1|Bacillus thuringiensis strain ZZQ-130 plasmid pB130-6, complete sequence;gi|2130678610|gb|CP083164.1|Bacillus thuringiensis strain ABTS-1857 plasmid pCH_181-h, complete sequence;gi|326943429|gb|CP001909.1|Bacillus thuringiensis serovar chinensis CT-43 plas…
M04077_48_000000000-KFDK6_1_2109_23272_16018-1	2.5e-19	Bacillus thuringiensis serovar galleriae;Bacillus thuringiensis;Bacillus thuringiensis;Bacillus thuringiensis serovar chinensis CT-43;Bacillus cereus	gi|734586676|gb|CP010097.1|Bacillus thuringiensis serovar galleriae strain HD-29 plasmid pBMB12, complete sequence;gi|2177295458|gb|CP089527.1|Bacillus thuringiensis strain ZZQ-130 plasmid pB130-6, complete sequence;gi|2130678610|gb|CP083164.1|Bacillus thuringiensis strain ABTS-1857 plasmid pCH_181-h, complete sequence;gi|326943429|gb|CP001909.1|Bacillus thuringiensis serovar chinensis CT-43 plas…
M04077_48_000000000-KFDK6_1_1109_13667_4233-1	2.2e-67	Bacillus thuringiensis serovar morrisoni;Bacillus thuringiensis serovar morrisoni str. 4AA1;Bacillus thuringiensis;Brevibacillus composti;Brevibacillus composti	gi|764027052|gb|CP010578.1|Bacillus thuringiensis serovar morrisoni strain BGSC 4AA1 plasmid pBMB232, complete sequence;gi|2216106630|gb|CP015311.1|Bacillus thuringiensis serovar morrisoni str. 4AA1 plasmid p250486, complete sequence;gi|2130655155|gb|CP083130.1|Bacillus thuringiensis strain NB-176 plasmid pCH_187-a;gi|2031432500|gb|CP073708.1|Brevibacillus composti strain FJAT-54424 chromosome, c…
M04077_48_000000000-KFDK6_1_1119_25786_13486	2.2e-67	Bacillus thuringiensis serovar morrisoni;Bacillus thuringiensis serovar morrisoni str. 4AA1;Bacillus thuringiensis;Brevibacillus composti;Brevibacillus composti	gi|764027052|gb|CP010578.1|Bacillus thuringiensis serovar morrisoni strain BGSC 4AA1 plasmid pBMB232, complete sequence;gi|2216106630|gb|CP015311.1|Bacillus thuringiensis serovar morrisoni str. 4AA1 plasmid p250486, complete sequence;gi|2130655155|gb|CP083130.1|Bacillus thuringiensis strain NB-176 plasmid pCH_187-a;gi|2031432500|gb|CP073708.1|Brevibacillus composti strain FJAT-54424 chromosome, c…
M04077_48_000000000-KFDK6_1_1119_14686_22139-1	8.5e-67	Bacillus thuringiensis serovar morrisoni;Bacillus thuringiensis serovar morrisoni str. 4AA1;Bacillus thuringiensis;Brevibacillus composti;Brevibacillus composti	gi|764027052|gb|CP010578.1|Bacillus thuringiensis serovar morrisoni strain BGSC 4AA1 plasmid pBMB232, complete sequence;gi|2216106630|gb|CP015311.1|Bacillus thuringiensis serovar morrisoni str. 4AA1 plasmid p250486, complete sequence;gi|2130655155|gb|CP083130.1|Bacillus thuringiensis strain NB-176 plasmid pCH_187-a;gi|2031432500|gb|CP073708.1|Brevibacillus composti strain FJAT-54424 chromosome, c…
M04077_48_000000000-KFDK6_1_1114_12864_21134-1	3.2e-66	Bacillus thuringiensis serovar morrisoni;Bacillus thuringiensis;Bacillus thuringiensis serovar morrisoni str. 4AA1;Brevibacillus composti;Brevibacillus composti	gi|764027052|gb|CP010578.1|Bacillus thuringiensis serovar morrisoni strain BGSC 4AA1 plasmid pBMB232, complete sequence;gi|2130655155|gb|CP083130.1|Bacillus thuringiensis strain NB-176 plasmid pCH_187-a;gi|2216106630|gb|CP015311.1|Bacillus thuringiensis serovar morrisoni str. 4AA1 plasmid p250486, complete sequence;gi|2031432500|gb|CP073708.1|Brevibacillus composti strain FJAT-54424 chromosome, c…
M04077_48_000000000-KFDK6_1_2104_25527_12954	1.2e-65	Bacillus thuringiensis serovar morrisoni str. 4AA1;Bacillus thuringiensis serovar morrisoni;Bacillus thuringiensis;Brevibacillus composti;Brevibacillus composti	gi|2216106630|gb|CP015311.1|Bacillus thuringiensis serovar morrisoni str. 4AA1 plasmid p250486, complete sequence;gi|764027052|gb|CP010578.1|Bacillus thuringiensis serovar morrisoni strain BGSC 4AA1 plasmid pBMB232, complete sequence;gi|2130655155|gb|CP083130.1|Bacillus thuringiensis strain NB-176 plasmid pCH_187-a;gi|2031432500|gb|CP073708.1|Brevibacillus composti strain FJAT-54424 chromosome, c…
M04077_48_000000000-KFDK6_1_1113_18626_10379-1	1.2e-65	Bacillus thuringiensis serovar morrisoni str. 4AA1;Bacillus thuringiensis serovar morrisoni;Bacillus thuringiensis;Brevibacillus composti;Brevibacillus composti	gi|2216106630|gb|CP015311.1|Bacillus thuringiensis serovar morrisoni str. 4AA1 plasmid p250486, complete sequence;gi|764027052|gb|CP010578.1|Bacillus thuringiensis serovar morrisoni strain BGSC 4AA1 plasmid pBMB232, complete sequence;gi|2130655155|gb|CP083130.1|Bacillus thuringiensis strain NB-176 plasmid pCH_187-a;gi|2031432500|gb|CP073708.1|Brevibacillus composti strain FJAT-54424 chromosome, c…
M04077_48_000000000-KFDK6_1_1115_2593_10450-1	1.2e-65	Bacillus thuringiensis serovar morrisoni str. 4AA1;Bacillus thuringiensis serovar morrisoni;Bacillus thuringiensis;Brevibacillus composti;Brevibacillus composti	gi|2216106630|gb|CP015311.1|Bacillus thuringiensis serovar morrisoni str. 4AA1 plasmid p250486, complete sequence;gi|764027052|gb|CP010578.1|Bacillus thuringiensis serovar morrisoni strain BGSC 4AA1 plasmid pBMB232, complete sequence;gi|2130655155|gb|CP083130.1|Bacillus thuringiensis strain NB-176 plasmid pCH_187-a;gi|2031432500|gb|CP073708.1|Brevibacillus composti strain FJAT-54424 chromosome, c…
M04077_48_000000000-KFDK6_1_1113_18008_21097-1	1.2e-65	Bacillus thuringiensis serovar morrisoni str. 4AA1;Bacillus thuringiensis serovar morrisoni;Bacillus thuringiensis;Brevibacillus composti;Brevibacillus composti	gi|2216106630|gb|CP015311.1|Bacillus thuringiensis serovar morrisoni str. 4AA1 plasmid p250486, complete sequence;gi|764027052|gb|CP010578.1|Bacillus thuringiensis serovar morrisoni strain BGSC 4AA1 plasmid pBMB232, complete sequence;gi|2130655155|gb|CP083130.1|Bacillus thuringiensis strain NB-176 plasmid pCH_187-a;gi|2031432500|gb|CP073708.1|Brevibacillus composti strain FJAT-54424 chromosome, c…
M04077_48_000000000-KFDK6_1_1111_7896_6492	1.2e-65	Bacillus thuringiensis serovar morrisoni;Bacillus thuringiensis;Bacillus thuringiensis serovar morrisoni str. 4AA1;Brevibacillus composti;Brevibacillus composti	gi|764027052|gb|CP010578.1|Bacillus thuringiensis serovar morrisoni strain BGSC 4AA1 plasmid pBMB232, complete sequence;gi|2130655155|gb|CP083130.1|Bacillus thuringiensis strain NB-176 plasmid pCH_187-a;gi|2216106630|gb|CP015311.1|Bacillus thuringiensis serovar morrisoni str. 4AA1 plasmid p250486, complete sequence;gi|2031432500|gb|CP073708.1|Brevibacillus composti strain FJAT-54424 chromosome, c…
M04077_48_000000000-KFDK6_1_1113_18626_10379	1.2e-65	Bacillus thuringiensis serovar morrisoni;Bacillus thuringiensis;Bacillus thuringiensis serovar morrisoni str. 4AA1;Brevibacillus composti;Brevibacillus composti	gi|764027052|gb|CP010578.1|Bacillus thuringiensis serovar morrisoni strain BGSC 4AA1 plasmid pBMB232, complete sequence;gi|2130655155|gb|CP083130.1|Bacillus thuringiensis strain NB-176 plasmid pCH_187-a;gi|2216106630|gb|CP015311.1|Bacillus thuringiensis serovar morrisoni str. 4AA1 plasmid p250486, complete sequence;gi|2031432500|gb|CP073708.1|Brevibacillus composti strain FJAT-54424 chromosome, c…
M04077_48_000000000-KFDK6_1_1115_11490_9612	1.2e-65	Bacillus thuringiensis serovar morrisoni;Bacillus thuringiensis;Bacillus thuringiensis serovar morrisoni str. 4AA1;Brevibacillus composti;Brevibacillus composti	gi|764027052|gb|CP010578.1|Bacillus thuringiensis serovar morrisoni strain BGSC 4AA1 plasmid pBMB232, complete sequence;gi|2130655155|gb|CP083130.1|Bacillus thuringiensis strain NB-176 plasmid pCH_187-a;gi|2216106630|gb|CP015311.1|Bacillus thuringiensis serovar morrisoni str. 4AA1 plasmid p250486, complete sequence;gi|2031432500|gb|CP073708.1|Brevibacillus composti strain FJAT-54424 chromosome, c…
M04077_48_000000000-KFDK6_1_1106_17537_17732-1	1.2e-65	Bacillus thuringiensis serovar morrisoni;Bacillus thuringiensis;Bacillus thuringiensis serovar morrisoni str. 4AA1;Brevibacillus composti;Brevibacillus composti	gi|764027052|gb|CP010578.1|Bacillus thuringiensis serovar morrisoni strain BGSC 4AA1 plasmid pBMB232, complete sequence;gi|2130655155|gb|CP083130.1|Bacillus thuringiensis strain NB-176 plasmid pCH_187-a;gi|2216106630|gb|CP015311.1|Bacillus thuringiensis serovar morrisoni str. 4AA1 plasmid p250486, complete sequence;gi|2031432500|gb|CP073708.1|Brevibacillus composti strain FJAT-54424 chromosome, c…
M04077_48_000000000-KFDK6_1_1115_7662_13653-1	1.2e-65	Bacillus thuringiensis serovar morrisoni;Bacillus thuringiensis serovar morrisoni str. 4AA1;Bacillus thuringiensis;Brevibacillus composti;Brevibacillus composti	gi|764027052|gb|CP010578.1|Bacillus thuringiensis serovar morrisoni strain BGSC 4AA1 plasmid pBMB232, complete sequence;gi|2216106630|gb|CP015311.1|Bacillus thuringiensis serovar morrisoni str. 4AA1 plasmid p250486, complete sequence;gi|2130655155|gb|CP083130.1|Bacillus thuringiensis strain NB-176 plasmid pCH_187-a;gi|2031432500|gb|CP073708.1|Brevibacillus composti strain FJAT-54424 chromosome, c…
M04077_48_000000000-KFDK6_1_1106_29276_12765	1.2e-65	Bacillus thuringiensis serovar morrisoni;Bacillus thuringiensis serovar morrisoni str. 4AA1;Bacillus thuringiensis;Brevibacillus composti;Brevibacillus composti	gi|764027052|gb|CP010578.1|Bacillus thuringiensis serovar morrisoni strain BGSC 4AA1 plasmid pBMB232, complete sequence;gi|2216106630|gb|CP015311.1|Bacillus thuringiensis serovar morrisoni str. 4AA1 plasmid p250486, complete sequence;gi|2130655155|gb|CP083130.1|Bacillus thuringiensis strain NB-176 plasmid pCH_187-a;gi|2031432500|gb|CP073708.1|Brevibacillus composti strain FJAT-54424 chromosome, c…
M04077_48_000000000-KFDK6_1_2101_25553_18315-1	1.2e-65	Bacillus thuringiensis serovar morrisoni;Bacillus thuringiensis;Bacillus thuringiensis serovar morrisoni str. 4AA1;Brevibacillus composti;Brevibacillus composti	gi|764027052|gb|CP010578.1|Bacillus thuringiensis serovar morrisoni strain BGSC 4AA1 plasmid pBMB232, complete sequence;gi|2130655155|gb|CP083130.1|Bacillus thuringiensis strain NB-176 plasmid pCH_187-a;gi|2216106630|gb|CP015311.1|Bacillus thuringiensis serovar morrisoni str. 4AA1 plasmid p250486, complete sequence;gi|2031432500|gb|CP073708.1|Brevibacillus composti strain FJAT-54424 chromosome, c…
M04077_48_000000000-KFDK6_1_2117_16153_13002	4.6e-65	Bacillus thuringiensis serovar morrisoni;Bacillus thuringiensis;Bacillus thuringiensis serovar morrisoni str. 4AA1;Brevibacillus composti;Brevibacillus composti	gi|764027052|gb|CP010578.1|Bacillus thuringiensis serovar morrisoni strain BGSC 4AA1 plasmid pBMB232, complete sequence;gi|2130655155|gb|CP083130.1|Bacillus thuringiensis strain NB-176 plasmid pCH_187-a;gi|2216106630|gb|CP015311.1|Bacillus thuringiensis serovar morrisoni str. 4AA1 plasmid p250486, complete sequence;gi|2031432500|gb|CP073708.1|Brevibacillus composti strain FJAT-54424 chromosome, c…
M04077_48_000000000-KFDK6_1_1109_21669_6916	6.7e-64	Bacillus thuringiensis serovar morrisoni str. 4AA1;Bacillus thuringiensis serovar morrisoni;Bacillus thuringiensis;Brevibacillus composti;Brevibacillus composti	gi|2216106630|gb|CP015311.1|Bacillus thuringiensis serovar morrisoni str. 4AA1 plasmid p250486, complete sequence;gi|764027052|gb|CP010578.1|Bacillus thuringiensis serovar morrisoni strain BGSC 4AA1 plasmid pBMB232, complete sequence;gi|2130655155|gb|CP083130.1|Bacillus thuringiensis strain NB-176 plasmid pCH_187-a;gi|2031432500|gb|CP073708.1|Brevibacillus composti strain FJAT-54424 chromosome, c…
M04077_48_000000000-KFDK6_1_2113_4260_9342-1	6.7e-64	Bacillus thuringiensis serovar morrisoni str. 4AA1;Bacillus thuringiensis serovar morrisoni;Bacillus thuringiensis;Brevibacillus composti;Brevibacillus composti	gi|2216106630|gb|CP015311.1|Bacillus thuringiensis serovar morrisoni str. 4AA1 plasmid p250486, complete sequence;gi|764027052|gb|CP010578.1|Bacillus thuringiensis serovar morrisoni strain BGSC 4AA1 plasmid pBMB232, complete sequence;gi|2130655155|gb|CP083130.1|Bacillus thuringiensis strain NB-176 plasmid pCH_187-a;gi|2031432500|gb|CP073708.1|Brevibacillus composti strain FJAT-54424 chromosome, c…
M04077_48_000000000-KFDK6_1_1115_25261_7724-1	6.7e-64	Bacillus thuringiensis serovar morrisoni str. 4AA1;Bacillus thuringiensis serovar morrisoni;Bacillus thuringiensis;Brevibacillus composti;Brevibacillus composti	gi|2216106630|gb|CP015311.1|Bacillus thuringiensis serovar morrisoni str. 4AA1 plasmid p250486, complete sequence;gi|764027052|gb|CP010578.1|Bacillus thuringiensis serovar morrisoni strain BGSC 4AA1 plasmid pBMB232, complete sequence;gi|2130655155|gb|CP083130.1|Bacillus thuringiensis strain NB-176 plasmid pCH_187-a;gi|2031432500|gb|CP073708.1|Brevibacillus composti strain FJAT-54424 chromosome, c…
M04077_48_000000000-KFDK6_1_1103_3542_6966	6.7e-64	Bacillus thuringiensis serovar morrisoni;Bacillus thuringiensis;Bacillus thuringiensis serovar morrisoni str. 4AA1;Brevibacillus composti;Brevibacillus composti	gi|764027052|gb|CP010578.1|Bacillus thuringiensis serovar morrisoni strain BGSC 4AA1 plasmid pBMB232, complete sequence;gi|2130655155|gb|CP083130.1|Bacillus thuringiensis strain NB-176 plasmid pCH_187-a;gi|2216106630|gb|CP015311.1|Bacillus thuringiensis serovar morrisoni str. 4AA1 plasmid p250486, complete sequence;gi|2031432500|gb|CP073708.1|Brevibacillus composti strain FJAT-54424 chromosome, c…
M04077_48_000000000-KFDK6_1_2102_9791_2989	6.7e-64	Bacillus thuringiensis serovar morrisoni;Bacillus thuringiensis serovar morrisoni str. 4AA1;Bacillus thuringiensis;Brevibacillus composti;Brevibacillus composti	gi|764027052|gb|CP010578.1|Bacillus thuringiensis serovar morrisoni strain BGSC 4AA1 plasmid pBMB232, complete sequence;gi|2216106630|gb|CP015311.1|Bacillus thuringiensis serovar morrisoni str. 4AA1 plasmid p250486, complete sequence;gi|2130655155|gb|CP083130.1|Bacillus thuringiensis strain NB-176 plasmid pCH_187-a;gi|2031432500|gb|CP073708.1|Brevibacillus composti strain FJAT-54424 chromosome, c…
M04077_48_000000000-KFDK6_1_2117_16153_13002-1	6.7e-64	Bacillus thuringiensis serovar morrisoni;Bacillus thuringiensis serovar morrisoni str. 4AA1;Bacillus thuringiensis;Brevibacillus composti;Brevibacillus composti	gi|764027052|gb|CP010578.1|Bacillus thuringiensis serovar morrisoni strain BGSC 4AA1 plasmid pBMB232, complete sequence;gi|2216106630|gb|CP015311.1|Bacillus thuringiensis serovar morrisoni str. 4AA1 plasmid p250486, complete sequence;gi|2130655155|gb|CP083130.1|Bacillus thuringiensis strain NB-176 plasmid pCH_187-a;gi|2031432500|gb|CP073708.1|Brevibacillus composti strain FJAT-54424 chromosome, c…
M04077_48_000000000-KFDK6_1_1106_29276_12765-1	6.7e-64	Bacillus thuringiensis serovar morrisoni;Bacillus thuringiensis serovar morrisoni str. 4AA1;Bacillus thuringiensis;Brevibacillus composti;Brevibacillus composti	gi|764027052|gb|CP010578.1|Bacillus thuringiensis serovar morrisoni strain BGSC 4AA1 plasmid pBMB232, complete sequence;gi|2216106630|gb|CP015311.1|Bacillus thuringiensis serovar morrisoni str. 4AA1 plasmid p250486, complete sequence;gi|2130655155|gb|CP083130.1|Bacillus thuringiensis strain NB-176 plasmid pCH_187-a;gi|2031432500|gb|CP073708.1|Brevibacillus composti strain FJAT-54424 chromosome, c…
M04077_48_000000000-KFDK6_1_2107_8174_13951-1	6.7e-64	Bacillus thuringiensis serovar morrisoni;Bacillus thuringiensis serovar morrisoni str. 4AA1;Bacillus thuringiensis;Brevibacillus composti;Brevibacillus composti	gi|764027052|gb|CP010578.1|Bacillus thuringiensis serovar morrisoni strain BGSC 4AA1 plasmid pBMB232, complete sequence;gi|2216106630|gb|CP015311.1|Bacillus thuringiensis serovar morrisoni str. 4AA1 plasmid p250486, complete sequence;gi|2130655155|gb|CP083130.1|Bacillus thuringiensis strain NB-176 plasmid pCH_187-a;gi|2031432500|gb|CP073708.1|Brevibacillus composti strain FJAT-54424 chromosome, c…
M04077_48_000000000-KFDK6_1_1103_11906_23400-1	3.6e-62	Bacillus thuringiensis serovar morrisoni str. 4AA1;Bacillus thuringiensis serovar morrisoni;Bacillus thuringiensis;Brevibacillus composti;Brevibacillus composti	gi|2216106630|gb|CP015311.1|Bacillus thuringiensis serovar morrisoni str. 4AA1 plasmid p250486, complete sequence;gi|764027052|gb|CP010578.1|Bacillus thuringiensis serovar morrisoni strain BGSC 4AA1 plasmid pBMB232, complete sequence;gi|2130655155|gb|CP083130.1|Bacillus thuringiensis strain NB-176 plasmid pCH_187-a;gi|2031432500|gb|CP073708.1|Brevibacillus composti strain FJAT-54424 chromosome, c…
M04077_48_000000000-KFDK6_1_1119_9015_18383-1	3.6e-62	Bacillus thuringiensis serovar morrisoni str. 4AA1;Bacillus thuringiensis serovar morrisoni;Bacillus thuringiensis;Brevibacillus composti;Brevibacillus composti	gi|2216106630|gb|CP015311.1|Bacillus thuringiensis serovar morrisoni str. 4AA1 plasmid p250486, complete sequence;gi|764027052|gb|CP010578.1|Bacillus thuringiensis serovar morrisoni strain BGSC 4AA1 plasmid pBMB232, complete sequence;gi|2130655155|gb|CP083130.1|Bacillus thuringiensis strain NB-176 plasmid pCH_187-a;gi|2031432500|gb|CP073708.1|Brevibacillus composti strain FJAT-54424 chromosome, c…
M04077_48_000000000-KFDK6_1_1119_25786_13486-1	3.6e-62	Bacillus thuringiensis serovar morrisoni str. 4AA1;Bacillus thuringiensis serovar morrisoni;Bacillus thuringiensis;Brevibacillus composti;Brevibacillus composti	gi|2216106630|gb|CP015311.1|Bacillus thuringiensis serovar morrisoni str. 4AA1 plasmid p250486, complete sequence;gi|764027052|gb|CP010578.1|Bacillus thuringiensis serovar morrisoni strain BGSC 4AA1 plasmid pBMB232, complete sequence;gi|2130655155|gb|CP083130.1|Bacillus thuringiensis strain NB-176 plasmid pCH_187-a;gi|2031432500|gb|CP073708.1|Brevibacillus composti strain FJAT-54424 chromosome, c…
M04077_48_000000000-KFDK6_1_1109_8335_7384	3.6e-62	Bacillus thuringiensis serovar morrisoni;Bacillus thuringiensis serovar morrisoni str. 4AA1;Bacillus thuringiensis;Enterococcus faecium;Enterococcus faecium	gi|764027052|gb|CP010578.1|Bacillus thuringiensis serovar morrisoni strain BGSC 4AA1 plasmid pBMB232, complete sequence;gi|2216106630|gb|CP015311.1|Bacillus thuringiensis serovar morrisoni str. 4AA1 plasmid p250486, complete sequence;gi|2130655155|gb|CP083130.1|Bacillus thuringiensis strain NB-176 plasmid pCH_187-a;gi|2182432664|gb|CP091102.1|Enterococcus faecium strain P47 plasmid pP47-61, compl…
M04077_48_000000000-KFDK6_1_1111_5962_20018-1	1.4e-61	Bacillus thuringiensis serovar morrisoni str. 4AA1;Bacillus thuringiensis serovar morrisoni;Bacillus thuringiensis;Brevibacillus composti;Brevibacillus composti	gi|2216106630|gb|CP015311.1|Bacillus thuringiensis serovar morrisoni str. 4AA1 plasmid p250486, complete sequence;gi|764027052|gb|CP010578.1|Bacillus thuringiensis serovar morrisoni strain BGSC 4AA1 plasmid pBMB232, complete sequence;gi|2130655155|gb|CP083130.1|Bacillus thuringiensis strain NB-176 plasmid pCH_187-a;gi|2031432500|gb|CP073708.1|Brevibacillus composti strain FJAT-54424 chromosome, c…
M04077_48_000000000-KFDK6_1_1117_15128_12677-1	1.4e-61	Bacillus thuringiensis serovar morrisoni str. 4AA1;Bacillus thuringiensis serovar morrisoni;Bacillus thuringiensis;Brevibacillus composti;Brevibacillus composti	gi|2216106630|gb|CP015311.1|Bacillus thuringiensis serovar morrisoni str. 4AA1 plasmid p250486, complete sequence;gi|764027052|gb|CP010578.1|Bacillus thuringiensis serovar morrisoni strain BGSC 4AA1 plasmid pBMB232, complete sequence;gi|2130655155|gb|CP083130.1|Bacillus thuringiensis strain NB-176 plasmid pCH_187-a;gi|2031432500|gb|CP073708.1|Brevibacillus composti strain FJAT-54424 chromosome, c…
M04077_48_000000000-KFDK6_1_1111_7896_6492-1	5.2e-61	Bacillus thuringiensis serovar morrisoni;Bacillus thuringiensis;Bacillus thuringiensis serovar morrisoni str. 4AA1;Brevibacillus composti;Brevibacillus composti	gi|764027052|gb|CP010578.1|Bacillus thuringiensis serovar morrisoni strain BGSC 4AA1 plasmid pBMB232, complete sequence;gi|2130655155|gb|CP083130.1|Bacillus thuringiensis strain NB-176 plasmid pCH_187-a;gi|2216106630|gb|CP015311.1|Bacillus thuringiensis serovar morrisoni str. 4AA1 plasmid p250486, complete sequence;gi|2031432500|gb|CP073708.1|Brevibacillus composti strain FJAT-54424 chromosome, c…
M04077_48_000000000-KFDK6_1_1109_21669_6916-1	2e-60	Bacillus thuringiensis serovar morrisoni;Bacillus thuringiensis serovar morrisoni str. 4AA1;Bacillus thuringiensis;Brevibacillus composti;Brevibacillus composti	gi|764027052|gb|CP010578.1|Bacillus thuringiensis serovar morrisoni strain BGSC 4AA1 plasmid pBMB232, complete sequence;gi|2216106630|gb|CP015311.1|Bacillus thuringiensis serovar morrisoni str. 4AA1 plasmid p250486, complete sequence;gi|2130655155|gb|CP083130.1|Bacillus thuringiensis strain NB-176 plasmid pCH_187-a;gi|2031432500|gb|CP073708.1|Brevibacillus composti strain FJAT-54424 chromosome, c…
M04077_48_000000000-KFDK6_1_2105_3560_17772-1	2e-60	Bacillus thuringiensis serovar morrisoni;Bacillus thuringiensis serovar morrisoni str. 4AA1;Bacillus thuringiensis;Brevibacillus composti;Brevibacillus composti	gi|764027052|gb|CP010578.1|Bacillus thuringiensis serovar morrisoni strain BGSC 4AA1 plasmid pBMB232, complete sequence;gi|2216106630|gb|CP015311.1|Bacillus thuringiensis serovar morrisoni str. 4AA1 plasmid p250486, complete sequence;gi|2130655155|gb|CP083130.1|Bacillus thuringiensis strain NB-176 plasmid pCH_187-a;gi|2031432500|gb|CP073708.1|Brevibacillus composti strain FJAT-54424 chromosome, c…
M04077_48_000000000-KFDK6_1_2101_7025_10626-1	2.8e-59	Bacillus thuringiensis serovar morrisoni;Bacillus thuringiensis;Bacillus thuringiensis serovar morrisoni str. 4AA1;Brevibacillus composti;Brevibacillus composti	gi|764027052|gb|CP010578.1|Bacillus thuringiensis serovar morrisoni strain BGSC 4AA1 plasmid pBMB232, complete sequence;gi|2130655155|gb|CP083130.1|Bacillus thuringiensis strain NB-176 plasmid pCH_187-a;gi|2216106630|gb|CP015311.1|Bacillus thuringiensis serovar morrisoni str. 4AA1 plasmid p250486, complete sequence;gi|2031432500|gb|CP073708.1|Brevibacillus composti strain FJAT-54424 chromosome, c…
M04077_48_000000000-KFDK6_1_2103_24546_14877-1	2.8e-59	Bacillus thuringiensis serovar morrisoni;Bacillus thuringiensis serovar morrisoni str. 4AA1;Bacillus thuringiensis;Brevibacillus composti;Brevibacillus composti	gi|764027052|gb|CP010578.1|Bacillus thuringiensis serovar morrisoni strain BGSC 4AA1 plasmid pBMB232, complete sequence;gi|2216106630|gb|CP015311.1|Bacillus thuringiensis serovar morrisoni str. 4AA1 plasmid p250486, complete sequence;gi|2130655155|gb|CP083130.1|Bacillus thuringiensis strain NB-176 plasmid pCH_187-a;gi|2031432500|gb|CP073708.1|Brevibacillus composti strain FJAT-54424 chromosome, c…
M04077_48_000000000-KFDK6_1_2111_12906_24060-1	1.1e-58	Bacillus thuringiensis serovar morrisoni;Bacillus thuringiensis serovar morrisoni str. 4AA1;Bacillus thuringiensis;Paenibacillus guangzhouensis;Lysinibacillus pakistanensis	gi|764027052|gb|CP010578.1|Bacillus thuringiensis serovar morrisoni strain BGSC 4AA1 plasmid pBMB232, complete sequence;gi|2216106630|gb|CP015311.1|Bacillus thuringiensis serovar morrisoni str. 4AA1 plasmid p250486, complete sequence;gi|2130655155|gb|CP083130.1|Bacillus thuringiensis strain NB-176 plasmid pCH_187-a;gi|1769907713|gb|CP045293.1|Paenibacillus guangzhouensis strain KCTC 33171 chromos…
M04077_48_000000000-KFDK6_1_1118_22714_12439-1	4.1e-58	Bacillus thuringiensis serovar morrisoni;Bacillus thuringiensis serovar morrisoni str. 4AA1;Bacillus thuringiensis;Brevibacillus composti;Brevibacillus composti	gi|764027052|gb|CP010578.1|Bacillus thuringiensis serovar morrisoni strain BGSC 4AA1 plasmid pBMB232, complete sequence;gi|2216106630|gb|CP015311.1|Bacillus thuringiensis serovar morrisoni str. 4AA1 plasmid p250486, complete sequence;gi|2130655155|gb|CP083130.1|Bacillus thuringiensis strain NB-176 plasmid pCH_187-a;gi|2031432500|gb|CP073708.1|Brevibacillus composti strain FJAT-54424 chromosome, c…
M04077_48_000000000-KFDK6_1_2105_14501_9600-1	4.1e-58	Bacillus thuringiensis serovar morrisoni;Bacillus thuringiensis serovar morrisoni str. 4AA1;Bacillus thuringiensis;Brevibacillus composti;Brevibacillus composti	gi|764027052|gb|CP010578.1|Bacillus thuringiensis serovar morrisoni strain BGSC 4AA1 plasmid pBMB232, complete sequence;gi|2216106630|gb|CP015311.1|Bacillus thuringiensis serovar morrisoni str. 4AA1 plasmid p250486, complete sequence;gi|2130655155|gb|CP083130.1|Bacillus thuringiensis strain NB-176 plasmid pCH_187-a;gi|2031432500|gb|CP073708.1|Brevibacillus composti strain FJAT-54424 chromosome, c…
M04077_48_000000000-KFDK6_1_1111_15384_21616	1.5e-57	Bacillus thuringiensis serovar morrisoni str. 4AA1;Bacillus thuringiensis serovar morrisoni;Bacillus thuringiensis;Brevibacillus composti;Brevibacillus composti	gi|2216106630|gb|CP015311.1|Bacillus thuringiensis serovar morrisoni str. 4AA1 plasmid p250486, complete sequence;gi|764027052|gb|CP010578.1|Bacillus thuringiensis serovar morrisoni strain BGSC 4AA1 plasmid pBMB232, complete sequence;gi|2130655155|gb|CP083130.1|Bacillus thuringiensis strain NB-176 plasmid pCH_187-a;gi|2031432500|gb|CP073708.1|Brevibacillus composti strain FJAT-54424 chromosome, c…
M04077_48_000000000-KFDK6_1_1112_17112_2923	1.5e-57	Bacillus thuringiensis serovar morrisoni str. 4AA1;Bacillus thuringiensis serovar morrisoni;Bacillus thuringiensis;Brevibacillus composti;Brevibacillus composti	gi|2216106630|gb|CP015311.1|Bacillus thuringiensis serovar morrisoni str. 4AA1 plasmid p250486, complete sequence;gi|764027052|gb|CP010578.1|Bacillus thuringiensis serovar morrisoni strain BGSC 4AA1 plasmid pBMB232, complete sequence;gi|2130655155|gb|CP083130.1|Bacillus thuringiensis strain NB-176 plasmid pCH_187-a;gi|2031432500|gb|CP073708.1|Brevibacillus composti strain FJAT-54424 chromosome, c…
M04077_48_000000000-KFDK6_1_1112_17112_2923-1	1.6e-57	Bacillus thuringiensis serovar morrisoni str. 4AA1;Bacillus thuringiensis serovar morrisoni;Bacillus thuringiensis;Brevibacillus composti;Brevibacillus composti	gi|2216106630|gb|CP015311.1|Bacillus thuringiensis serovar morrisoni str. 4AA1 plasmid p250486, complete sequence;gi|764027052|gb|CP010578.1|Bacillus thuringiensis serovar morrisoni strain BGSC 4AA1 plasmid pBMB232, complete sequence;gi|2130655155|gb|CP083130.1|Bacillus thuringiensis strain NB-176 plasmid pCH_187-a;gi|2031432500|gb|CP073708.1|Brevibacillus composti strain FJAT-54424 chromosome, c…
M04077_48_000000000-KFDK6_1_2102_5783_18594-1	1.6e-57	Bacillus thuringiensis serovar morrisoni str. 4AA1;Bacillus thuringiensis serovar morrisoni;Bacillus thuringiensis;Brevibacillus composti;Brevibacillus composti	gi|2216106630|gb|CP015311.1|Bacillus thuringiensis serovar morrisoni str. 4AA1 plasmid p250486, complete sequence;gi|764027052|gb|CP010578.1|Bacillus thuringiensis serovar morrisoni strain BGSC 4AA1 plasmid pBMB232, complete sequence;gi|2130655155|gb|CP083130.1|Bacillus thuringiensis strain NB-176 plasmid pCH_187-a;gi|2031432500|gb|CP073708.1|Brevibacillus composti strain FJAT-54424 chromosome, c…
M04077_48_000000000-KFDK6_1_2110_18500_8635-1	1.6e-57	Bacillus thuringiensis serovar morrisoni;Bacillus thuringiensis;Bacillus thuringiensis serovar morrisoni str. 4AA1;Brevibacillus composti;Brevibacillus composti	gi|764027052|gb|CP010578.1|Bacillus thuringiensis serovar morrisoni strain BGSC 4AA1 plasmid pBMB232, complete sequence;gi|2130655155|gb|CP083130.1|Bacillus thuringiensis strain NB-176 plasmid pCH_187-a;gi|2216106630|gb|CP015311.1|Bacillus thuringiensis serovar morrisoni str. 4AA1 plasmid p250486, complete sequence;gi|2031432500|gb|CP073708.1|Brevibacillus composti strain FJAT-54424 chromosome, c…
M04077_48_000000000-KFDK6_1_2102_5279_12915	5.9e-57	Bacillus thuringiensis serovar morrisoni;Bacillus thuringiensis;Bacillus thuringiensis serovar morrisoni str. 4AA1;Paenibacillus azoreducens;Lysinibacillus pakistanensis	gi|764027052|gb|CP010578.1|Bacillus thuringiensis serovar morrisoni strain BGSC 4AA1 plasmid pBMB232, complete sequence;gi|2130655155|gb|CP083130.1|Bacillus thuringiensis strain NB-176 plasmid pCH_187-a;gi|2216106630|gb|CP015311.1|Bacillus thuringiensis serovar morrisoni str. 4AA1 plasmid p250486, complete sequence;gi|2168704082|dbj|AP025343.1|Paenibacillus azoreducens J34TS1 DNA, complete genome…
M04077_48_000000000-KFDK6_1_2107_8174_13951	5.9e-57	Bacillus thuringiensis serovar morrisoni;Bacillus thuringiensis serovar morrisoni str. 4AA1;Bacillus thuringiensis;Brevibacillus composti;Brevibacillus composti	gi|764027052|gb|CP010578.1|Bacillus thuringiensis serovar morrisoni strain BGSC 4AA1 plasmid pBMB232, complete sequence;gi|2216106630|gb|CP015311.1|Bacillus thuringiensis serovar morrisoni str. 4AA1 plasmid p250486, complete sequence;gi|2130655155|gb|CP083130.1|Bacillus thuringiensis strain NB-176 plasmid pCH_187-a;gi|2031432500|gb|CP073708.1|Brevibacillus composti strain FJAT-54424 chromosome, c…
M04077_48_000000000-KFDK6_1_1108_17784_12467	2.2e-56	Bacillus thuringiensis serovar morrisoni;Bacillus thuringiensis;Bacillus thuringiensis serovar morrisoni str. 4AA1;Brevibacillus composti;Brevibacillus composti	gi|764027052|gb|CP010578.1|Bacillus thuringiensis serovar morrisoni strain BGSC 4AA1 plasmid pBMB232, complete sequence;gi|2130655155|gb|CP083130.1|Bacillus thuringiensis strain NB-176 plasmid pCH_187-a;gi|2216106630|gb|CP015311.1|Bacillus thuringiensis serovar morrisoni str. 4AA1 plasmid p250486, complete sequence;gi|2031432500|gb|CP073708.1|Brevibacillus composti strain FJAT-54424 chromosome, c…
M04077_48_000000000-KFDK6_1_2101_21893_16597	8.5e-56	Bacillus thuringiensis serovar morrisoni str. 4AA1;Bacillus thuringiensis serovar morrisoni;Bacillus thuringiensis;Brevibacillus composti;Brevibacillus composti	gi|2216106630|gb|CP015311.1|Bacillus thuringiensis serovar morrisoni str. 4AA1 plasmid p250486, complete sequence;gi|764027052|gb|CP010578.1|Bacillus thuringiensis serovar morrisoni strain BGSC 4AA1 plasmid pBMB232, complete sequence;gi|2130655155|gb|CP083130.1|Bacillus thuringiensis strain NB-176 plasmid pCH_187-a;gi|2031432500|gb|CP073708.1|Brevibacillus composti strain FJAT-54424 chromosome, c…
M04077_48_000000000-KFDK6_1_2106_25727_11074-1	8.5e-56	Bacillus thuringiensis serovar morrisoni str. 4AA1;Bacillus thuringiensis serovar morrisoni;Bacillus thuringiensis;Brevibacillus composti;Brevibacillus composti	gi|2216106630|gb|CP015311.1|Bacillus thuringiensis serovar morrisoni str. 4AA1 plasmid p250486, complete sequence;gi|764027052|gb|CP010578.1|Bacillus thuringiensis serovar morrisoni strain BGSC 4AA1 plasmid pBMB232, complete sequence;gi|2130655155|gb|CP083130.1|Bacillus thuringiensis strain NB-176 plasmid pCH_187-a;gi|2031432500|gb|CP073708.1|Brevibacillus composti strain FJAT-54424 chromosome, c…
M04077_48_000000000-KFDK6_1_1117_23364_16608	3.2e-55	Bacillus thuringiensis serovar morrisoni str. 4AA1;Bacillus thuringiensis serovar morrisoni;Bacillus thuringiensis;Brevibacillus composti;Brevibacillus composti	gi|2216106630|gb|CP015311.1|Bacillus thuringiensis serovar morrisoni str. 4AA1 plasmid p250486, complete sequence;gi|764027052|gb|CP010578.1|Bacillus thuringiensis serovar morrisoni strain BGSC 4AA1 plasmid pBMB232, complete sequence;gi|2130655155|gb|CP083130.1|Bacillus thuringiensis strain NB-176 plasmid pCH_187-a;gi|2031432500|gb|CP073708.1|Brevibacillus composti strain FJAT-54424 chromosome, c…
M04077_48_000000000-KFDK6_1_2111_9386_22327	3.2e-55	Bacillus thuringiensis serovar morrisoni str. 4AA1;Bacillus thuringiensis serovar morrisoni;Bacillus thuringiensis;Brevibacillus composti;Brevibacillus composti	gi|2216106630|gb|CP015311.1|Bacillus thuringiensis serovar morrisoni str. 4AA1 plasmid p250486, complete sequence;gi|764027052|gb|CP010578.1|Bacillus thuringiensis serovar morrisoni strain BGSC 4AA1 plasmid pBMB232, complete sequence;gi|2130655155|gb|CP083130.1|Bacillus thuringiensis strain NB-176 plasmid pCH_187-a;gi|2031432500|gb|CP073708.1|Brevibacillus composti strain FJAT-54424 chromosome, c…
M04077_48_000000000-KFDK6_1_1108_10009_20410-1	3.2e-55	Bacillus thuringiensis serovar morrisoni str. 4AA1;Bacillus thuringiensis serovar morrisoni;Bacillus thuringiensis;Brevibacillus composti;Brevibacillus composti	gi|2216106630|gb|CP015311.1|Bacillus thuringiensis serovar morrisoni str. 4AA1 plasmid p250486, complete sequence;gi|764027052|gb|CP010578.1|Bacillus thuringiensis serovar morrisoni strain BGSC 4AA1 plasmid pBMB232, complete sequence;gi|2130655155|gb|CP083130.1|Bacillus thuringiensis strain NB-176 plasmid pCH_187-a;gi|2031432500|gb|CP073708.1|Brevibacillus composti strain FJAT-54424 chromosome, c…
M04077_48_000000000-KFDK6_1_1117_23364_16608-1	3.2e-55	Bacillus thuringiensis serovar morrisoni;Bacillus thuringiensis;Bacillus thuringiensis serovar morrisoni str. 4AA1;Brevibacillus composti;Brevibacillus composti	gi|764027052|gb|CP010578.1|Bacillus thuringiensis serovar morrisoni strain BGSC 4AA1 plasmid pBMB232, complete sequence;gi|2130655155|gb|CP083130.1|Bacillus thuringiensis strain NB-176 plasmid pCH_187-a;gi|2216106630|gb|CP015311.1|Bacillus thuringiensis serovar morrisoni str. 4AA1 plasmid p250486, complete sequence;gi|2031432500|gb|CP073708.1|Brevibacillus composti strain FJAT-54424 chromosome, c…
M04077_48_000000000-KFDK6_1_2113_8502_24322-1	3.2e-55	Bacillus thuringiensis serovar morrisoni;Bacillus thuringiensis;Bacillus thuringiensis serovar morrisoni str. 4AA1;Brevibacillus composti;Brevibacillus composti	gi|764027052|gb|CP010578.1|Bacillus thuringiensis serovar morrisoni strain BGSC 4AA1 plasmid pBMB232, complete sequence;gi|2130655155|gb|CP083130.1|Bacillus thuringiensis strain NB-176 plasmid pCH_187-a;gi|2216106630|gb|CP015311.1|Bacillus thuringiensis serovar morrisoni str. 4AA1 plasmid p250486, complete sequence;gi|2031432500|gb|CP073708.1|Brevibacillus composti strain FJAT-54424 chromosome, c…
M04077_48_000000000-KFDK6_1_2104_16568_13526-1	3.2e-55	Bacillus thuringiensis serovar morrisoni;Bacillus thuringiensis;Bacillus thuringiensis serovar morrisoni str. 4AA1;Brevibacillus composti;Brevibacillus composti	gi|764027052|gb|CP010578.1|Bacillus thuringiensis serovar morrisoni strain BGSC 4AA1 plasmid pBMB232, complete sequence;gi|2130655155|gb|CP083130.1|Bacillus thuringiensis strain NB-176 plasmid pCH_187-a;gi|2216106630|gb|CP015311.1|Bacillus thuringiensis serovar morrisoni str. 4AA1 plasmid p250486, complete sequence;gi|2031432500|gb|CP073708.1|Brevibacillus composti strain FJAT-54424 chromosome, c…
M04077_48_000000000-KFDK6_1_1109_15086_23897	1.2e-54	Bacillus thuringiensis serovar morrisoni;Bacillus thuringiensis;Brevibacillus composti;Brevibacillus composti;Bacillus thuringiensis serovar morrisoni str. 4AA1	gi|764027052|gb|CP010578.1|Bacillus thuringiensis serovar morrisoni strain BGSC 4AA1 plasmid pBMB232, complete sequence;gi|2130655155|gb|CP083130.1|Bacillus thuringiensis strain NB-176 plasmid pCH_187-a;gi|2031432500|gb|CP073708.1|Brevibacillus composti strain FJAT-54424 chromosome, complete genome;gi|1950037662|gb|CP066308.1|Brevibacillus composti strain FJAT-54423 chromosome, complete genome;gi…
M04077_48_000000000-KFDK6_1_1109_15086_23897-1	1.2e-54	Bacillus thuringiensis serovar morrisoni;Bacillus thuringiensis serovar morrisoni str. 4AA1;Bacillus thuringiensis;Brevibacillus composti;Brevibacillus composti	gi|764027052|gb|CP010578.1|Bacillus thuringiensis serovar morrisoni strain BGSC 4AA1 plasmid pBMB232, complete sequence;gi|2216106630|gb|CP015311.1|Bacillus thuringiensis serovar morrisoni str. 4AA1 plasmid p250486, complete sequence;gi|2130655155|gb|CP083130.1|Bacillus thuringiensis strain NB-176 plasmid pCH_187-a;gi|2031432500|gb|CP073708.1|Brevibacillus composti strain FJAT-54424 chromosome, c…
M04077_48_000000000-KFDK6_1_2111_9386_22327-1	1.2e-54	Bacillus thuringiensis serovar morrisoni;Bacillus thuringiensis;Bacillus thuringiensis serovar morrisoni str. 4AA1;Brevibacillus composti;Brevibacillus composti	gi|764027052|gb|CP010578.1|Bacillus thuringiensis serovar morrisoni strain BGSC 4AA1 plasmid pBMB232, complete sequence;gi|2130655155|gb|CP083130.1|Bacillus thuringiensis strain NB-176 plasmid pCH_187-a;gi|2216106630|gb|CP015311.1|Bacillus thuringiensis serovar morrisoni str. 4AA1 plasmid p250486, complete sequence;gi|2031432500|gb|CP073708.1|Brevibacillus composti strain FJAT-54424 chromosome, c…
M04077_48_000000000-KFDK6_1_2110_9884_25019-1	4.6e-54	Bacillus thuringiensis serovar morrisoni str. 4AA1;Bacillus thuringiensis serovar morrisoni;Bacillus thuringiensis;Paenibacillus azoreducens;Lysinibacillus pakistanensis	gi|2216106630|gb|CP015311.1|Bacillus thuringiensis serovar morrisoni str. 4AA1 plasmid p250486, complete sequence;gi|764027052|gb|CP010578.1|Bacillus thuringiensis serovar morrisoni strain BGSC 4AA1 plasmid pBMB232, complete sequence;gi|2130655155|gb|CP083130.1|Bacillus thuringiensis strain NB-176 plasmid pCH_187-a;gi|2168704082|dbj|AP025343.1|Paenibacillus azoreducens J34TS1 DNA, complete genome…
M04077_48_000000000-KFDK6_1_1115_25261_7724	4.6e-54	Bacillus thuringiensis serovar morrisoni str. 4AA1;Bacillus thuringiensis serovar morrisoni;Bacillus thuringiensis;Brevibacillus composti;Brevibacillus composti	gi|2216106630|gb|CP015311.1|Bacillus thuringiensis serovar morrisoni str. 4AA1 plasmid p250486, complete sequence;gi|764027052|gb|CP010578.1|Bacillus thuringiensis serovar morrisoni strain BGSC 4AA1 plasmid pBMB232, complete sequence;gi|2130655155|gb|CP083130.1|Bacillus thuringiensis strain NB-176 plasmid pCH_187-a;gi|2031432500|gb|CP073708.1|Brevibacillus composti strain FJAT-54424 chromosome, c…
M04077_48_000000000-KFDK6_1_2113_4260_9342	4.6e-54	Bacillus thuringiensis serovar morrisoni;Bacillus thuringiensis;Bacillus thuringiensis serovar morrisoni str. 4AA1;Brevibacillus composti;Brevibacillus composti	gi|764027052|gb|CP010578.1|Bacillus thuringiensis serovar morrisoni strain BGSC 4AA1 plasmid pBMB232, complete sequence;gi|2130655155|gb|CP083130.1|Bacillus thuringiensis strain NB-176 plasmid pCH_187-a;gi|2216106630|gb|CP015311.1|Bacillus thuringiensis serovar morrisoni str. 4AA1 plasmid p250486, complete sequence;gi|2031432500|gb|CP073708.1|Brevibacillus composti strain FJAT-54424 chromosome, c…
M04077_48_000000000-KFDK6_1_2102_16255_22601	4.6e-54	Bacillus thuringiensis serovar morrisoni;Bacillus thuringiensis serovar morrisoni str. 4AA1;Bacillus thuringiensis;Brevibacillus composti;Brevibacillus composti	gi|764027052|gb|CP010578.1|Bacillus thuringiensis serovar morrisoni strain BGSC 4AA1 plasmid pBMB232, complete sequence;gi|2216106630|gb|CP015311.1|Bacillus thuringiensis serovar morrisoni str. 4AA1 plasmid p250486, complete sequence;gi|2130655155|gb|CP083130.1|Bacillus thuringiensis strain NB-176 plasmid pCH_187-a;gi|2031432500|gb|CP073708.1|Brevibacillus composti strain FJAT-54424 chromosome, c…
M04077_48_000000000-KFDK6_1_2114_23265_22485	1.7e-53	Bacillus thuringiensis serovar morrisoni;Bacillus thuringiensis serovar morrisoni str. 4AA1;Bacillus thuringiensis;Brevibacillus composti;Brevibacillus composti	gi|764027052|gb|CP010578.1|Bacillus thuringiensis serovar morrisoni strain BGSC 4AA1 plasmid pBMB232, complete sequence;gi|2216106630|gb|CP015311.1|Bacillus thuringiensis serovar morrisoni str. 4AA1 plasmid p250486, complete sequence;gi|2130655155|gb|CP083130.1|Bacillus thuringiensis strain NB-176 plasmid pCH_187-a;gi|2031432500|gb|CP073708.1|Brevibacillus composti strain FJAT-54424 chromosome, c…
M04077_48_000000000-KFDK6_1_1114_16531_12170	2.5e-52	Bacillus thuringiensis serovar morrisoni str. 4AA1;Bacillus thuringiensis serovar morrisoni;Bacillus thuringiensis;Brevibacillus composti;Brevibacillus composti	gi|2216106630|gb|CP015311.1|Bacillus thuringiensis serovar morrisoni str. 4AA1 plasmid p250486, complete sequence;gi|764027052|gb|CP010578.1|Bacillus thuringiensis serovar morrisoni strain BGSC 4AA1 plasmid pBMB232, complete sequence;gi|2130655155|gb|CP083130.1|Bacillus thuringiensis strain NB-176 plasmid pCH_187-a;gi|2031432500|gb|CP073708.1|Brevibacillus composti strain FJAT-54424 chromosome, c…
M04077_48_000000000-KFDK6_1_1103_11906_23400	2.5e-52	Bacillus thuringiensis serovar morrisoni;Bacillus thuringiensis serovar morrisoni str. 4AA1;Bacillus thuringiensis;Brevibacillus composti;Brevibacillus composti	gi|764027052|gb|CP010578.1|Bacillus thuringiensis serovar morrisoni strain BGSC 4AA1 plasmid pBMB232, complete sequence;gi|2216106630|gb|CP015311.1|Bacillus thuringiensis serovar morrisoni str. 4AA1 plasmid p250486, complete sequence;gi|2130655155|gb|CP083130.1|Bacillus thuringiensis strain NB-176 plasmid pCH_187-a;gi|2031432500|gb|CP073708.1|Brevibacillus composti strain FJAT-54424 chromosome, c…
M04077_48_000000000-KFDK6_1_2102_9791_2989-1	2.5e-52	Bacillus thuringiensis serovar morrisoni;Bacillus thuringiensis serovar morrisoni str. 4AA1;Bacillus thuringiensis;Brevibacillus composti;Brevibacillus composti	gi|764027052|gb|CP010578.1|Bacillus thuringiensis serovar morrisoni strain BGSC 4AA1 plasmid pBMB232, complete sequence;gi|2216106630|gb|CP015311.1|Bacillus thuringiensis serovar morrisoni str. 4AA1 plasmid p250486, complete sequence;gi|2130655155|gb|CP083130.1|Bacillus thuringiensis strain NB-176 plasmid pCH_187-a;gi|2031432500|gb|CP073708.1|Brevibacillus composti strain FJAT-54424 chromosome, c…
M04077_48_000000000-KFDK6_1_2113_22358_19452-1	2.5e-52	Bacillus thuringiensis serovar morrisoni;Bacillus thuringiensis serovar morrisoni str. 4AA1;Bacillus thuringiensis;Brevibacillus composti;Brevibacillus composti	gi|764027052|gb|CP010578.1|Bacillus thuringiensis serovar morrisoni strain BGSC 4AA1 plasmid pBMB232, complete sequence;gi|2216106630|gb|CP015311.1|Bacillus thuringiensis serovar morrisoni str. 4AA1 plasmid p250486, complete sequence;gi|2130655155|gb|CP083130.1|Bacillus thuringiensis strain NB-176 plasmid pCH_187-a;gi|2031432500|gb|CP073708.1|Brevibacillus composti strain FJAT-54424 chromosome, c…
M04077_48_000000000-KFDK6_1_2106_13916_13294-1	5.8e-46	Bacillus thuringiensis serovar morrisoni str. 4AA1;Bacillus thuringiensis serovar morrisoni;Bacillus thuringiensis;Paenibacillus azoreducens;Lysinibacillus pakistanensis	gi|2216106630|gb|CP015311.1|Bacillus thuringiensis serovar morrisoni str. 4AA1 plasmid p250486, complete sequence;gi|764027052|gb|CP010578.1|Bacillus thuringiensis serovar morrisoni strain BGSC 4AA1 plasmid pBMB232, complete sequence;gi|2130655155|gb|CP083130.1|Bacillus thuringiensis strain NB-176 plasmid pCH_187-a;gi|2168704082|dbj|AP025343.1|Paenibacillus azoreducens J34TS1 DNA, complete genome…
M04077_48_000000000-KFDK6_1_1110_22402_4980-1	1.7e-42	Bacillus thuringiensis serovar morrisoni;Bacillus thuringiensis serovar morrisoni str. 4AA1;Bacillus thuringiensis;Lysinibacillus pakistanensis	gi|764027052|gb|CP010578.1|Bacillus thuringiensis serovar morrisoni strain BGSC 4AA1 plasmid pBMB232, complete sequence;gi|2216106630|gb|CP015311.1|Bacillus thuringiensis serovar morrisoni str. 4AA1 plasmid p250486, complete sequence;gi|2130655155|gb|CP083130.1|Bacillus thuringiensis strain NB-176 plasmid pCH_187-a;gi|1774446886|gb|CP045835.1|Lysinibacillus pakistanensis strain LZH-9 chromosome, …
M04077_48_000000000-KFDK6_1_1107_13078_6523-1	9.5e-41	Bacillus thuringiensis serovar morrisoni;Bacillus thuringiensis;Bacillus thuringiensis serovar morrisoni str. 4AA1;Lysinibacillus pakistanensis;Paenibacillus azoreducens	gi|764027052|gb|CP010578.1|Bacillus thuringiensis serovar morrisoni strain BGSC 4AA1 plasmid pBMB232, complete sequence;gi|2130655155|gb|CP083130.1|Bacillus thuringiensis strain NB-176 plasmid pCH_187-a;gi|2216106630|gb|CP015311.1|Bacillus thuringiensis serovar morrisoni str. 4AA1 plasmid p250486, complete sequence;gi|1774446886|gb|CP045835.1|Lysinibacillus pakistanensis strain LZH-9 chromosome, …
M04077_48_000000000-KFDK6_1_1107_13078_6523	3.6e-40	Bacillus thuringiensis serovar morrisoni;Bacillus thuringiensis;Bacillus thuringiensis serovar morrisoni str. 4AA1;Lysinibacillus pakistanensis;Paenibacillus azoreducens	gi|764027052|gb|CP010578.1|Bacillus thuringiensis serovar morrisoni strain BGSC 4AA1 plasmid pBMB232, complete sequence;gi|2130655155|gb|CP083130.1|Bacillus thuringiensis strain NB-176 plasmid pCH_187-a;gi|2216106630|gb|CP015311.1|Bacillus thuringiensis serovar morrisoni str. 4AA1 plasmid p250486, complete sequence;gi|1774446886|gb|CP045835.1|Lysinibacillus pakistanensis strain LZH-9 chromosome, …
M04077_48_000000000-KFDK6_1_1110_21191_2816	2.8e-37	Bacillus thuringiensis serovar morrisoni str. 4AA1;Bacillus thuringiensis serovar morrisoni;Bacillus thuringiensis;Brevibacillus composti;Brevibacillus composti	gi|2216106630|gb|CP015311.1|Bacillus thuringiensis serovar morrisoni str. 4AA1 plasmid p250486, complete sequence;gi|764027052|gb|CP010578.1|Bacillus thuringiensis serovar morrisoni strain BGSC 4AA1 plasmid pBMB232, complete sequence;gi|2130655155|gb|CP083130.1|Bacillus thuringiensis strain NB-176 plasmid pCH_187-a;gi|2031432500|gb|CP073708.1|Brevibacillus composti strain FJAT-54424 chromosome, c…
M04077_48_000000000-KFDK6_1_1110_21191_2816-1	2.8e-37	Bacillus thuringiensis serovar morrisoni str. 4AA1;Bacillus thuringiensis serovar morrisoni;Bacillus thuringiensis;Brevibacillus composti;Brevibacillus composti	gi|2216106630|gb|CP015311.1|Bacillus thuringiensis serovar morrisoni str. 4AA1 plasmid p250486, complete sequence;gi|764027052|gb|CP010578.1|Bacillus thuringiensis serovar morrisoni strain BGSC 4AA1 plasmid pBMB232, complete sequence;gi|2130655155|gb|CP083130.1|Bacillus thuringiensis strain NB-176 plasmid pCH_187-a;gi|2031432500|gb|CP073708.1|Brevibacillus composti strain FJAT-54424 chromosome, c…
M04077_48_000000000-KFDK6_1_2118_13016_25062	1.3e-28	Bacillus thuringiensis serovar morrisoni;Bacillus thuringiensis serovar morrisoni str. 4AA1;Bacillus thuringiensis;Bacillus thuringiensis;Bacillus altitudinis	gi|764021466|gb|CP010577.1|Bacillus thuringiensis serovar morrisoni strain BGSC 4AA1, complete genome;gi|2216100939|gb|CP015310.1|Bacillus thuringiensis serovar morrisoni str. 4AA1 chromosome, complete genome;gi|2177289402|gb|CP089521.1|Bacillus thuringiensis strain ZZQ-130 chromosome;gi|2130649799|gb|CP083129.1|Bacillus thuringiensis strain NB-176 chromosome, complete genome;gi|1720606324|gb|CP0…
M04077_48_000000000-KFDK6_1_1114_3554_8852-1	1.5e-13	Bacillus thuringiensis serovar morrisoni;Bacillus thuringiensis serovar morrisoni str. 4AA1;Bacillus thuringiensis;Brevibacillus composti;Brevibacillus composti	gi|764027052|gb|CP010578.1|Bacillus thuringiensis serovar morrisoni strain BGSC 4AA1 plasmid pBMB232, complete sequence;gi|2216106630|gb|CP015311.1|Bacillus thuringiensis serovar morrisoni str. 4AA1 plasmid p250486, complete sequence;gi|2130655155|gb|CP083130.1|Bacillus thuringiensis strain NB-176 plasmid pCH_187-a;gi|2031432500|gb|CP073708.1|Brevibacillus composti strain FJAT-54424 chromosome, c…
M04077_48_000000000-KFDK6_1_1104_15090_23113	2.5e-52	Bacillus thuringiensis serovar tolworthi;Bacillus mycoides;Bacillus mycoides;Bacillus thuringiensis serovar andalousiensis;Virgibacillus sp. AGTR	gi|823271033|dbj|AP014864.1|Bacillus thuringiensis serovar tolworthi DNA, complete genome, strain: Pasteur Institute Standard strain;gi|2206021070|gb|CP092833.1|Bacillus mycoides strain LX30 chromosome, complete genome;gi|2049508303|gb|CP036034.1|Bacillus mycoides strain BPN57/2 chromosome, complete genome;gi|1967464082|gb|CP035727.2|Bacillus thuringiensis serovar andalousiensis strain NRRL B-231…
M04077_48_000000000-KFDK6_1_1104_15090_23113-1	2e-49	Bacillus thuringiensis serovar tolworthi;Bacillus mycoides;Bacillus mycoides;Bacillus thuringiensis serovar andalousiensis;Gracilibacillus sp. SSPM10-3	gi|823271033|dbj|AP014864.1|Bacillus thuringiensis serovar tolworthi DNA, complete genome, strain: Pasteur Institute Standard strain;gi|2206021070|gb|CP092833.1|Bacillus mycoides strain LX30 chromosome, complete genome;gi|2049508303|gb|CP036034.1|Bacillus mycoides strain BPN57/2 chromosome, complete genome;gi|1967464082|gb|CP035727.2|Bacillus thuringiensis serovar andalousiensis strain NRRL B-231…
M04077_48_000000000-KFDK6_1_1107_7184_16859	1.2e-43	Bacillus thuringiensis;Rummeliibacillus stabekisii;Rummeliibacillus sp. G93;Lysinibacillus sp. ACHW1.5;Lysinibacillus fusiformis	gi|958622171|gb|CP013274.1|Bacillus thuringiensis strain CTC chromosome, complete genome;gi|1016266797|gb|CP014806.1|Rummeliibacillus stabekisii strain PP9, complete genome;gi|2241442586|gb|CP097314.1|Rummeliibacillus sp. G93 chromosome, complete genome;gi|2189860867|gb|CP091777.1|Lysinibacillus sp. ACHW1.5 chromosome, complete genome;gi|1993646579|gb|CP070490.1|Lysinibacillus fusiformis strain N…
M04077_48_000000000-KFDK6_1_1107_7184_16859-1	1.1e-47	Bacillus thuringiensis;Rummeliibacillus stabekisii;Rummeliibacillus sp. G93;Lysinibacillus sp. ACHW1.5;Lysinibacillus fusiformis	gi|958622171|gb|CP013274.1|Bacillus thuringiensis strain CTC chromosome, complete genome;gi|1016266797|gb|CP014806.1|Rummeliibacillus stabekisii strain PP9, complete genome;gi|2241442586|gb|CP097314.1|Rummeliibacillus sp. G93 chromosome, complete genome;gi|2189860867|gb|CP091777.1|Lysinibacillus sp. ACHW1.5 chromosome, complete genome;gi|1993646579|gb|CP070490.1|Lysinibacillus fusiformis strain N…
M04077_48_000000000-KFDK6_1_1112_25111_21725-1	3.5e-18	Bacillus thuringiensis;Bacillus thuringiensis;Bacillus thuringiensis;Bacillus thuringiensis;Bacillus mycoides	gi|1848577954|gb|CP053976.1|Bacillus thuringiensis strain FDAARGOS_796 plasmid unnamed7;gi|1764308387|gb|CP045029.1|Bacillus thuringiensis strain JW-1 plasmid p7, complete sequence;gi|1595677438|gb|CP037465.1|Bacillus thuringiensis strain T0139 plasmid pT0139-1, complete sequence;gi|2130664554|gb|CP083143.1|Bacillus thuringiensis strain BMP144 plasmid pCH_133-i, complete sequence;gi|2049765345|gb…
M04077_48_000000000-KFDK6_1_2119_9733_23039	9.4e-30	Bacillus thuringiensis;Bacillus thuringiensis	gi|1679563661|gb|CP040782.1|Bacillus thuringiensis strain HM-311 chromosome, complete genome;gi|2257805649|gb|CP085409.1|Bacillus thuringiensis strain KF1 chromosome, complete genome
M04077_48_000000000-KFDK6_1_1112_7010_17965	7.3e-16	Bacillus thuringiensis	gi|896574136|gb|CP012099.1|Bacillus thuringiensis strain HS18-1, complete genome
M04077_48_000000000-KFDK6_1_2105_14058_22777	1.5e-13	Bacillus thuringiensis	gi|896574136|gb|CP012099.1|Bacillus thuringiensis strain HS18-1, complete genome
M04077_48_000000000-KFDK6_1_2108_18719_17752	1.5e-13	Bacillus thuringiensis	gi|896574136|gb|CP012099.1|Bacillus thuringiensis strain HS18-1, complete genome
M04077_48_000000000-KFDK6_1_2115_13468_19319	8.2e-12	Bacillus thuringiensis	gi|896574136|gb|CP012099.1|Bacillus thuringiensis strain HS18-1, complete genome
M04077_48_000000000-KFDK6_1_2119_12595_20558	1.5e-13	Bacillus thuringiensis	gi|896574136|gb|CP012099.1|Bacillus thuringiensis strain HS18-1, complete genome
M04077_48_000000000-KFDK6_1_1109_29373_13473-1	5.1e-17	Bacillus thuringiensis	gi|896574136|gb|CP012099.1|Bacillus thuringiensis strain HS18-1, complete genome
M04077_48_000000000-KFDK6_1_1115_13681_4165-1	1e-14	Bacillus thuringiensis	gi|896574136|gb|CP012099.1|Bacillus thuringiensis strain HS18-1, complete genome
M04077_48_000000000-KFDK6_1_1118_17563_21069-1	8.2e-12	Bacillus thuringiensis	gi|896574136|gb|CP012099.1|Bacillus thuringiensis strain HS18-1, complete genome
M04077_48_000000000-KFDK6_1_1119_4548_20575-1	1.5e-13	Bacillus thuringiensis	gi|896574136|gb|CP012099.1|Bacillus thuringiensis strain HS18-1, complete genome
M04077_48_000000000-KFDK6_1_2115_13468_19319-1	8.2e-12	Bacillus thuringiensis	gi|896574136|gb|CP012099.1|Bacillus thuringiensis strain HS18-1, complete genome
M04077_48_000000000-KFDK6_1_2119_12595_20558-1	1.5e-13	Bacillus thuringiensis	gi|896574136|gb|CP012099.1|Bacillus thuringiensis strain HS18-1, complete genome
M04077_46_000000000-DDCJK_1_1102_14601_14341	5.9e-73	Bacillus thuringiensis;Lysinibacillus macroides	gi|896579425|gb|CP012100.1|Bacillus thuringiensis strain HS18-1 plasmid pHS18-1, complete sequence;gi|1943143223|gb|CP065643.1|Lysinibacillus macroides strain FDAARGOS_925 chromosome, complete genome
M04077_48_000000000-KFDK6_1_1101_15274_5707	6.6e-42	Bacillus thuringiensis;Lysinibacillus macroides	gi|896579425|gb|CP012100.1|Bacillus thuringiensis strain HS18-1 plasmid pHS18-1, complete sequence;gi|1943143223|gb|CP065643.1|Lysinibacillus macroides strain FDAARGOS_925 chromosome, complete genome
M04077_48_000000000-KFDK6_1_1101_15274_5707-1	6.6e-42	Bacillus thuringiensis;Lysinibacillus macroides	gi|896579425|gb|CP012100.1|Bacillus thuringiensis strain HS18-1 plasmid pHS18-1, complete sequence;gi|1943143223|gb|CP065643.1|Lysinibacillus macroides strain FDAARGOS_925 chromosome, complete genome
M04077_46_000000000-DDCJK_1_1102_15035_25819	4.4e-47	Bacillus thuringiensis;Bacillus mycoides;Bacillus sp. KH172YL63;Clostridium perfringens;Clostridium perfringens	gi|896579425|gb|CP012100.1|Bacillus thuringiensis strain HS18-1 plasmid pHS18-1, complete sequence;gi|2206021070|gb|CP092833.1|Bacillus mycoides strain LX30 chromosome, complete genome;gi|1820231038|dbj|AP022842.1|Bacillus sp. KH172YL63 DNA, complete genome;gi|1059433251|dbj|AP017630.1|Clostridium perfringens DNA, complete genome, strain: CBA7123;gi|2100503780|gb|CP075992.1|Clostridium perfringen…
M04077_48_000000000-KFDK6_1_1113_3732_14541	2.8e-48	Bacillus thuringiensis;Bacillus mycoides;Clostridium perfringens;Clostridium botulinum;Clostridium botulinum	gi|896579425|gb|CP012100.1|Bacillus thuringiensis strain HS18-1 plasmid pHS18-1, complete sequence;gi|2206021070|gb|CP092833.1|Bacillus mycoides strain LX30 chromosome, complete genome;gi|1059433251|dbj|AP017630.1|Clostridium perfringens DNA, complete genome, strain: CBA7123;gi|1321419879|gb|CP013841.1|Clostridium botulinum strain AM1051, complete sequence.;gi|1970396346|gb|CP068960.1|Clostridium…
M04077_48_000000000-KFDK6_1_2105_27056_5164	6.6e-42	Bacillus thuringiensis;Alcanivorax sp. N3-2A;Bacillus mycoides	gi|896579425|gb|CP012100.1|Bacillus thuringiensis strain HS18-1 plasmid pHS18-1, complete sequence;gi|1214968425|gb|CP022307.1|Alcanivorax sp. N3-2A chromosome;gi|2206021070|gb|CP092833.1|Bacillus mycoides strain LX30 chromosome, complete genome
M04077_48_000000000-KFDK6_1_2109_27154_10438	1.7e-53	Bacillus thuringiensis;Lysinibacillus macroides	gi|896579425|gb|CP012100.1|Bacillus thuringiensis strain HS18-1 plasmid pHS18-1, complete sequence;gi|1943143223|gb|CP065643.1|Lysinibacillus macroides strain FDAARGOS_925 chromosome, complete genome
M04077_48_000000000-KFDK6_1_2116_22515_12827	4.6e-43	Bacillus thuringiensis	gi|896579425|gb|CP012100.1|Bacillus thuringiensis strain HS18-1 plasmid pHS18-1, complete sequence
M04077_48_000000000-KFDK6_1_2105_27056_5164-1	4.1e-47	Bacillus thuringiensis;Alcanivorax sp. N3-2A;Bacillus spizizenii	gi|896579425|gb|CP012100.1|Bacillus thuringiensis strain HS18-1 plasmid pHS18-1, complete sequence;gi|1214968425|gb|CP022307.1|Alcanivorax sp. N3-2A chromosome;gi|1430100595|gb|CP030925.1|Bacillus spizizenii strain SW83 chromosome
M04077_48_000000000-KFDK6_1_1104_17405_2510	2.2e-45	Bacillus thuringiensis;Bacillus mycoides;Bacillus mycoides;Bacillus mycoides;Bacillus thuringiensis	gi|896580206|gb|CP012103.1|Bacillus thuringiensis strain HS18-1 plasmid pHS18-4, complete sequence;gi|2049787169|gb|CP066849.1|Bacillus mycoides strain BPN 08/1 plasmid pl229, complete sequence;gi|2049725468|gb|CP071813.1|Bacillus mycoides strain JAS15/1 plasmid pl208, complete sequence;gi|2049372752|gb|CP036001.1|Bacillus mycoides strain BPN37/1 plasmid p226;gi|2259757396|gb|CP072692.1|Bacillus …
M04077_48_000000000-KFDK6_1_1115_15101_17790	2.2e-12	Bacillus thuringiensis;Bacillus thuringiensis;Bacillus thuringiensis;Bacillus thuringiensis;Bacillus thuringiensis	gi|2259757959|gb|CP072695.1|Bacillus thuringiensis strain IMBL-B9 plasmid pKBT62n1, complete sequence;gi|2259757396|gb|CP072692.1|Bacillus thuringiensis strain IMBL-B9 plasmid pKBT365, complete sequence;gi|2259751716|gb|CP072691.1|Bacillus thuringiensis strain IMBL-B9 chromosome, complete genome;gi|2259757871|gb|CP072694.1|Bacillus thuringiensis strain IMBL-B9 plasmid pKBT91, complete sequence;gi…
M04077_48_000000000-KFDK6_1_2105_2040_11402	7.3e-16	Bacillus thuringiensis;Bacillus thuringiensis;Bacillus thuringiensis;Bacillus thuringiensis;Bacillus thuringiensis	gi|2259757959|gb|CP072695.1|Bacillus thuringiensis strain IMBL-B9 plasmid pKBT62n1, complete sequence;gi|2259757396|gb|CP072692.1|Bacillus thuringiensis strain IMBL-B9 plasmid pKBT365, complete sequence;gi|2259751716|gb|CP072691.1|Bacillus thuringiensis strain IMBL-B9 chromosome, complete genome;gi|2259757871|gb|CP072694.1|Bacillus thuringiensis strain IMBL-B9 plasmid pKBT91, complete sequence;gi…
M04077_48_000000000-KFDK6_1_2115_7184_18592	5.1e-17	Bacillus thuringiensis;Bacillus thuringiensis;Bacillus thuringiensis;Bacillus thuringiensis;Bacillus thuringiensis	gi|2259757959|gb|CP072695.1|Bacillus thuringiensis strain IMBL-B9 plasmid pKBT62n1, complete sequence;gi|2259757396|gb|CP072692.1|Bacillus thuringiensis strain IMBL-B9 plasmid pKBT365, complete sequence;gi|2259751716|gb|CP072691.1|Bacillus thuringiensis strain IMBL-B9 chromosome, complete genome;gi|2259757871|gb|CP072694.1|Bacillus thuringiensis strain IMBL-B9 plasmid pKBT91, complete sequence;gi…
M04077_48_000000000-KFDK6_1_1101_18677_7666-1	6.5e-20	Bacillus thuringiensis;Bacillus thuringiensis;Bacillus thuringiensis;Bacillus thuringiensis;Bacillus thuringiensis	gi|2259757959|gb|CP072695.1|Bacillus thuringiensis strain IMBL-B9 plasmid pKBT62n1, complete sequence;gi|2259757871|gb|CP072694.1|Bacillus thuringiensis strain IMBL-B9 plasmid pKBT91, complete sequence;gi|2259757715|gb|CP072693.1|Bacillus thuringiensis strain IMBL-B9 plasmid pKBT142, complete sequence;gi|2259757396|gb|CP072692.1|Bacillus thuringiensis strain IMBL-B9 plasmid pKBT365, complete sequ…
M04077_48_000000000-KFDK6_1_1106_4194_9453-1	6.5e-20	Bacillus thuringiensis;Bacillus thuringiensis;Bacillus thuringiensis;Bacillus thuringiensis;Bacillus thuringiensis	gi|2259757959|gb|CP072695.1|Bacillus thuringiensis strain IMBL-B9 plasmid pKBT62n1, complete sequence;gi|2259757871|gb|CP072694.1|Bacillus thuringiensis strain IMBL-B9 plasmid pKBT91, complete sequence;gi|2259757715|gb|CP072693.1|Bacillus thuringiensis strain IMBL-B9 plasmid pKBT142, complete sequence;gi|2259757396|gb|CP072692.1|Bacillus thuringiensis strain IMBL-B9 plasmid pKBT365, complete sequ…
M04077_48_000000000-KFDK6_1_1117_4873_5598-1	6.5e-20	Bacillus thuringiensis;Bacillus thuringiensis;Bacillus thuringiensis;Bacillus thuringiensis;Bacillus thuringiensis	gi|2259757959|gb|CP072695.1|Bacillus thuringiensis strain IMBL-B9 plasmid pKBT62n1, complete sequence;gi|2259757396|gb|CP072692.1|Bacillus thuringiensis strain IMBL-B9 plasmid pKBT365, complete sequence;gi|2259751716|gb|CP072691.1|Bacillus thuringiensis strain IMBL-B9 chromosome, complete genome;gi|2259757871|gb|CP072694.1|Bacillus thuringiensis strain IMBL-B9 plasmid pKBT91, complete sequence;gi…
M04077_48_000000000-KFDK6_1_2103_16541_22204-1	6.5e-20	Bacillus thuringiensis;Bacillus thuringiensis;Bacillus thuringiensis;Bacillus thuringiensis;Bacillus thuringiensis	gi|2259757959|gb|CP072695.1|Bacillus thuringiensis strain IMBL-B9 plasmid pKBT62n1, complete sequence;gi|2259757871|gb|CP072694.1|Bacillus thuringiensis strain IMBL-B9 plasmid pKBT91, complete sequence;gi|2259757715|gb|CP072693.1|Bacillus thuringiensis strain IMBL-B9 plasmid pKBT142, complete sequence;gi|2259757396|gb|CP072692.1|Bacillus thuringiensis strain IMBL-B9 plasmid pKBT365, complete sequ…
M04077_48_000000000-KFDK6_1_2105_2040_11402-1	7.3e-16	Bacillus thuringiensis;Bacillus thuringiensis;Bacillus thuringiensis;Bacillus thuringiensis;Bacillus thuringiensis	gi|2259757959|gb|CP072695.1|Bacillus thuringiensis strain IMBL-B9 plasmid pKBT62n1, complete sequence;gi|2259757396|gb|CP072692.1|Bacillus thuringiensis strain IMBL-B9 plasmid pKBT365, complete sequence;gi|2259751716|gb|CP072691.1|Bacillus thuringiensis strain IMBL-B9 chromosome, complete genome;gi|2259757871|gb|CP072694.1|Bacillus thuringiensis strain IMBL-B9 plasmid pKBT91, complete sequence;gi…
M04077_48_000000000-KFDK6_1_1107_8221_13984	1e-14	Bacillus thuringiensis;Bacillus thuringiensis;Bacillus thuringiensis;Bacillus thuringiensis;Bacillus thuringiensis	gi|2259757959|gb|CP072695.1|Bacillus thuringiensis strain IMBL-B9 plasmid pKBT62n1, complete sequence;gi|2259757396|gb|CP072692.1|Bacillus thuringiensis strain IMBL-B9 plasmid pKBT365, complete sequence;gi|2259751716|gb|CP072691.1|Bacillus thuringiensis strain IMBL-B9 chromosome, complete genome;gi|2259757871|gb|CP072694.1|Bacillus thuringiensis strain IMBL-B9 plasmid pKBT91, complete sequence;gi…
M04077_48_000000000-KFDK6_1_1112_16213_18539	2.2e-12	Bacillus thuringiensis;Bacillus thuringiensis;Bacillus thuringiensis;Bacillus thuringiensis;Bacillus thuringiensis	gi|2259757959|gb|CP072695.1|Bacillus thuringiensis strain IMBL-B9 plasmid pKBT62n1, complete sequence;gi|2259757396|gb|CP072692.1|Bacillus thuringiensis strain IMBL-B9 plasmid pKBT365, complete sequence;gi|2259751716|gb|CP072691.1|Bacillus thuringiensis strain IMBL-B9 chromosome, complete genome;gi|2259757871|gb|CP072694.1|Bacillus thuringiensis strain IMBL-B9 plasmid pKBT91, complete sequence;gi…
M04077_48_000000000-KFDK6_1_2114_16487_7289	1.2e-21	Bacillus thuringiensis;Bacillus thuringiensis;Bacillus thuringiensis;Bacillus thuringiensis;Bacillus thuringiensis	gi|2259757959|gb|CP072695.1|Bacillus thuringiensis strain IMBL-B9 plasmid pKBT62n1, complete sequence;gi|2259757396|gb|CP072692.1|Bacillus thuringiensis strain IMBL-B9 plasmid pKBT365, complete sequence;gi|2259751716|gb|CP072691.1|Bacillus thuringiensis strain IMBL-B9 chromosome, complete genome;gi|2259757871|gb|CP072694.1|Bacillus thuringiensis strain IMBL-B9 plasmid pKBT91, complete sequence;gi…
M04077_48_000000000-KFDK6_1_2113_8055_21034-1	2.8e-15	Bacillus thuringiensis;Bacillus thuringiensis;Bacillus thuringiensis;Bacillus thuringiensis;Bacillus thuringiensis	gi|2259757959|gb|CP072695.1|Bacillus thuringiensis strain IMBL-B9 plasmid pKBT62n1, complete sequence;gi|2259757871|gb|CP072694.1|Bacillus thuringiensis strain IMBL-B9 plasmid pKBT91, complete sequence;gi|2259757715|gb|CP072693.1|Bacillus thuringiensis strain IMBL-B9 plasmid pKBT142, complete sequence;gi|2259757396|gb|CP072692.1|Bacillus thuringiensis strain IMBL-B9 plasmid pKBT365, complete sequ…
M04077_48_000000000-KFDK6_1_2118_14942_17401-1	6.5e-20	Bacillus thuringiensis;Bacillus thuringiensis;Bacillus thuringiensis;Bacillus thuringiensis;Bacillus thuringiensis	gi|2259757959|gb|CP072695.1|Bacillus thuringiensis strain IMBL-B9 plasmid pKBT62n1, complete sequence;gi|2259757871|gb|CP072694.1|Bacillus thuringiensis strain IMBL-B9 plasmid pKBT91, complete sequence;gi|2259757715|gb|CP072693.1|Bacillus thuringiensis strain IMBL-B9 plasmid pKBT142, complete sequence;gi|2259757396|gb|CP072692.1|Bacillus thuringiensis strain IMBL-B9 plasmid pKBT365, complete sequ…
M04077_48_000000000-KFDK6_1_1115_15101_17790-1	2.2e-12	Bacillus thuringiensis;Bacillus thuringiensis;Bacillus thuringiensis;Bacillus thuringiensis;Bacillus thuringiensis	gi|2259757871|gb|CP072694.1|Bacillus thuringiensis strain IMBL-B9 plasmid pKBT91, complete sequence;gi|2259757715|gb|CP072693.1|Bacillus thuringiensis strain IMBL-B9 plasmid pKBT142, complete sequence;gi|2259757396|gb|CP072692.1|Bacillus thuringiensis strain IMBL-B9 plasmid pKBT365, complete sequence;gi|2259751716|gb|CP072691.1|Bacillus thuringiensis strain IMBL-B9 chromosome, complete genome;gi|…
M04077_48_000000000-KFDK6_1_1106_25703_12129	7.3e-16	Bacillus thuringiensis;Bacillus thuringiensis;Bacillus thuringiensis;Bacillus thuringiensis;Bacillus thuringiensis	gi|2259757871|gb|CP072694.1|Bacillus thuringiensis strain IMBL-B9 plasmid pKBT91, complete sequence;gi|2259757715|gb|CP072693.1|Bacillus thuringiensis strain IMBL-B9 plasmid pKBT142, complete sequence;gi|2259757396|gb|CP072692.1|Bacillus thuringiensis strain IMBL-B9 plasmid pKBT365, complete sequence;gi|2259751716|gb|CP072691.1|Bacillus thuringiensis strain IMBL-B9 chromosome, complete genome;gi|…
M04077_48_000000000-KFDK6_1_2103_25392_5072	4e-14	Bacillus thuringiensis;Bacillus thuringiensis;Bacillus thuringiensis;Bacillus thuringiensis;Bacillus thuringiensis	gi|2259757871|gb|CP072694.1|Bacillus thuringiensis strain IMBL-B9 plasmid pKBT91, complete sequence;gi|2259757715|gb|CP072693.1|Bacillus thuringiensis strain IMBL-B9 plasmid pKBT142, complete sequence;gi|2259757396|gb|CP072692.1|Bacillus thuringiensis strain IMBL-B9 plasmid pKBT365, complete sequence;gi|2259751716|gb|CP072691.1|Bacillus thuringiensis strain IMBL-B9 chromosome, complete genome;gi|…
M04077_48_000000000-KFDK6_1_1106_25703_12129-1	1.2e-21	Bacillus thuringiensis;Bacillus thuringiensis;Bacillus thuringiensis;Bacillus thuringiensis;Bacillus thuringiensis	gi|2259757871|gb|CP072694.1|Bacillus thuringiensis strain IMBL-B9 plasmid pKBT91, complete sequence;gi|2259757715|gb|CP072693.1|Bacillus thuringiensis strain IMBL-B9 plasmid pKBT142, complete sequence;gi|2259757396|gb|CP072692.1|Bacillus thuringiensis strain IMBL-B9 plasmid pKBT365, complete sequence;gi|2259751716|gb|CP072691.1|Bacillus thuringiensis strain IMBL-B9 chromosome, complete genome;gi|…
M04077_48_000000000-KFDK6_1_1110_24611_4353	3.2e-55	Bacillus thuringiensis;Bacillus sp. A116_S68	gi|1158657132|gb|CP020005.1|Bacillus thuringiensis strain L-7601 plasmid unnamed3, complete sequence;gi|2185953303|gb|CP058292.1|Bacillus sp. A116_S68 chromosome, complete genome
M04077_48_000000000-KFDK6_1_1110_24611_4353-1	5.8e-35	Bacillus thuringiensis	gi|1158657132|gb|CP020005.1|Bacillus thuringiensis strain L-7601 plasmid unnamed3, complete sequence
M04077_48_000000000-KFDK6_1_2107_6492_11397-1	2.5e-30	Bacillus thuringiensis	gi|1158657132|gb|CP020005.1|Bacillus thuringiensis strain L-7601 plasmid unnamed3, complete sequence
M04077_48_000000000-KFDK6_1_2108_23218_9133-1	2.8e-26	Bacillus thuringiensis;Bacillus cereus;Bacillus cereus;Bacillus cereus;Bacillus cereus	gi|1043715516|gb|CP015350.1|Bacillus thuringiensis strain MYBT18246, complete genome;gi|1024782559|gb|CP011153.1|Bacillus cereus strain CMCC P0011, complete genome;gi|1024776728|gb|CP011151.1|Bacillus cereus strain CMCC P0021, complete genome;gi|924565788|gb|CP012483.1|Bacillus cereus strain NJ-W, complete genome;gi|1969394354|gb|CP068717.1|Bacillus cereus strain CH chromosome, complete genome
M04077_48_000000000-KFDK6_1_1119_13009_8177	1.4e-61	Bacillus thuringiensis;Bacillus cytotoxicus;Bacillus cytotoxicus;Bacillus mycoides;Bacillus thuringiensis	gi|1043722102|gb|CP015354.1|Bacillus thuringiensis strain MYBT18246 plasmid p120416, complete sequence;gi|1390197292|gb|CP024117.1|Bacillus cytotoxicus strain CH_2 plasmid pCh2_53, complete sequence;gi|1390176609|gb|CP024105.1|Bacillus cytotoxicus strain CH_23 plasmid pCh23_53, complete sequence;gi|2049234185|gb|CP035965.1|Bacillus mycoides strain BPN09/1 chromosome, complete genome;gi|1848591371…
M04077_48_000000000-KFDK6_1_2101_7025_10626	1.5e-57	Bacillus thuringiensis;Brevibacillus composti;Brevibacillus composti;Enterococcus faecium;Bacillus thuringiensis serovar morrisoni str. 4AA1	gi|2130655155|gb|CP083130.1|Bacillus thuringiensis strain NB-176 plasmid pCH_187-a;gi|2031432500|gb|CP073708.1|Brevibacillus composti strain FJAT-54424 chromosome, complete genome;gi|1950037662|gb|CP066308.1|Brevibacillus composti strain FJAT-54423 chromosome, complete genome;gi|1379128485|gb|MG674581.1|Enterococcus faecium strain HL1 plasmid pHLSA, complete sequence;gi|2216106630|gb|CP015311.1|B…
M04077_48_000000000-KFDK6_1_1116_14594_19517-1	5.1e-39	Bacillus thuringiensis;Bacillus thuringiensis;Priestia megaterium DSM 319;Ureibacillus thermosphaericus	gi|1487511301|gb|CP032608.1|Bacillus thuringiensis strain QZL38 chromosome, complete genome;gi|1008808745|gb|CP014282.1|Bacillus thuringiensis strain Bt185, complete genome;gi|294799901|gb|CP001982.1|Bacillus megaterium DSM319, complete genome;gi|1210272640|dbj|AP018335.1|Ureibacillus thermosphaericus DNA, complete geonome, strain: A1
M04077_48_000000000-KFDK6_1_1104_17405_2510-1	1.5e-35	Bacillus thuringiensis;Bacillus thuringiensis;Bacillus mycoides;Bacillus mycoides;Bacillus thuringiensis	gi|1487516379|gb|CP032609.1|Bacillus thuringiensis strain QZL38 plasmid p.2, complete sequence;gi|1008814182|gb|CP014284.1|Bacillus thuringiensis strain Bt185 plasmid pBT1850294, complete sequence;gi|2211395636|gb|CP093836.1|Bacillus mycoides strain N4/130 plasmid p1, complete sequence;gi|2049725468|gb|CP071813.1|Bacillus mycoides strain JAS15/1 plasmid pl208, complete sequence;gi|2259757396|gb|C…
M04077_48_000000000-KFDK6_1_2115_19612_20834-1	6.5e-20	Bacillus thuringiensis;Bacillus thuringiensis;Bacillus thuringiensis;Bacillus thuringiensis;Bacillus thuringiensis	gi|2239135542|gb|ON470185.1|Bacillus thuringiensis strain SY27.1 plasmid pSY27.1_11, complete sequence;gi|2239135236|gb|ON470183.1|Bacillus thuringiensis strain SY27.1 plasmid pSY27.1_9, complete sequence;gi|2215716627|gb|CP094406.1|Bacillus thuringiensis strain UFT038 plasmid p95988;gi|2215716516|gb|CP094404.1|Bacillus thuringiensis strain UFT038 plasmid p82414;gi|2239135880|gb|ON470186.1|Bacill…
M04077_48_000000000-KFDK6_1_2119_18485_8430	4e-36	Bacillus thuringiensis;Bacillus cereus;Bacillus thuringiensis;Bacillus thuringiensis;Ureibacillus thermosphaericus	gi|1203235387|gb|CP019230.1|Bacillus thuringiensis strain YGd22-03 chromosome, complete genome;gi|2170553861|dbj|AP022946.1|Bacillus cereus J10 DNA, complete genome;gi|1487511301|gb|CP032608.1|Bacillus thuringiensis strain QZL38 chromosome, complete genome;gi|1008808745|gb|CP014282.1|Bacillus thuringiensis strain Bt185, complete genome;gi|1210272640|dbj|AP018335.1|Ureibacillus thermosphaericus DN…
M04077_48_000000000-KFDK6_1_1114_10735_15624	7.3e-27	Bacillus toyonensis;Bacillus thuringiensis MC28;Bacillus thuringiensis MC28;Bacillus toyonensis;Latilactobacillus curvatus	gi|2049725783|gb|CP036094.1|Bacillus toyonensis strain JAS22/1 chromosome, complete genome;gi|407386949|gb|CP003693.1|Bacillus thuringiensis MC28 plasmid pMC319, complete sequence;gi|407386763|gb|CP003692.1|Bacillus thuringiensis MC28 plasmid pMC189, complete sequence;gi|2192028584|gb|CP081874.1|Bacillus toyonensis strain UTDF19-29B plasmid p2-UTDF19-29B, complete sequence;gi|2264399666|gb|CP0164…
M04077_48_000000000-KFDK6_1_2116_15397_22301	9.3e-19	Bacillus toyonensis;Bacillus thuringiensis MC28;Bacillus thuringiensis MC28;Bacillus toyonensis;Latilactobacillus curvatus	gi|2049725783|gb|CP036094.1|Bacillus toyonensis strain JAS22/1 chromosome, complete genome;gi|407386949|gb|CP003693.1|Bacillus thuringiensis MC28 plasmid pMC319, complete sequence;gi|407386763|gb|CP003692.1|Bacillus thuringiensis MC28 plasmid pMC189, complete sequence;gi|2192028584|gb|CP081874.1|Bacillus toyonensis strain UTDF19-29B plasmid p2-UTDF19-29B, complete sequence;gi|2264399666|gb|CP0164…
M04077_48_000000000-KFDK6_1_2118_26266_13642	4e-25	Bacillus toyonensis;Bacillus thuringiensis MC28;Bacillus thuringiensis MC28;Bacillus toyonensis;Latilactobacillus curvatus	gi|2049725783|gb|CP036094.1|Bacillus toyonensis strain JAS22/1 chromosome, complete genome;gi|407386949|gb|CP003693.1|Bacillus thuringiensis MC28 plasmid pMC319, complete sequence;gi|407386763|gb|CP003692.1|Bacillus thuringiensis MC28 plasmid pMC189, complete sequence;gi|2192028584|gb|CP081874.1|Bacillus toyonensis strain UTDF19-29B plasmid p2-UTDF19-29B, complete sequence;gi|2264399666|gb|CP0164…
M04077_48_000000000-KFDK6_1_1114_10735_15624-1	1.9e-27	Bacillus toyonensis;Bacillus thuringiensis MC28;Bacillus thuringiensis MC28;Bacillus toyonensis;Latilactobacillus curvatus	gi|2049725783|gb|CP036094.1|Bacillus toyonensis strain JAS22/1 chromosome, complete genome;gi|407386949|gb|CP003693.1|Bacillus thuringiensis MC28 plasmid pMC319, complete sequence;gi|407386763|gb|CP003692.1|Bacillus thuringiensis MC28 plasmid pMC189, complete sequence;gi|2192028584|gb|CP081874.1|Bacillus toyonensis strain UTDF19-29B plasmid p2-UTDF19-29B, complete sequence;gi|2264399666|gb|CP0164…
M04077_48_000000000-KFDK6_1_1117_8237_10206	7.4e-27	Bacillus toyonensis;Bacillus thuringiensis MC28;Bacillus thuringiensis MC28;Bacillus toyonensis;Latilactobacillus curvatus	gi|2049725783|gb|CP036094.1|Bacillus toyonensis strain JAS22/1 chromosome, complete genome;gi|407386949|gb|CP003693.1|Bacillus thuringiensis MC28 plasmid pMC319, complete sequence;gi|407386763|gb|CP003692.1|Bacillus thuringiensis MC28 plasmid pMC189, complete sequence;gi|2192028584|gb|CP081874.1|Bacillus toyonensis strain UTDF19-29B plasmid p2-UTDF19-29B, complete sequence;gi|2264399666|gb|CP0164…
M04077_48_000000000-KFDK6_1_1106_12560_13198-1	3.1e-22	Bacillus toyonensis;Bacillus thuringiensis MC28;Bacillus thuringiensis MC28;Bacillus toyonensis;Latilactobacillus curvatus	gi|2049725783|gb|CP036094.1|Bacillus toyonensis strain JAS22/1 chromosome, complete genome;gi|407386949|gb|CP003693.1|Bacillus thuringiensis MC28 plasmid pMC319, complete sequence;gi|407386763|gb|CP003692.1|Bacillus thuringiensis MC28 plasmid pMC189, complete sequence;gi|2192028584|gb|CP081874.1|Bacillus toyonensis strain UTDF19-29B plasmid p2-UTDF19-29B, complete sequence;gi|2264399666|gb|CP0164…
M04077_48_000000000-KFDK6_1_1117_11939_19751-1	4e-14	Bacillus toyonensis;Bacillus thuringiensis MC28;Bacillus thuringiensis MC28;Bacillus toyonensis	gi|2049725783|gb|CP036094.1|Bacillus toyonensis strain JAS22/1 chromosome, complete genome;gi|407386949|gb|CP003693.1|Bacillus thuringiensis MC28 plasmid pMC319, complete sequence;gi|407386763|gb|CP003692.1|Bacillus thuringiensis MC28 plasmid pMC189, complete sequence;gi|2192028584|gb|CP081874.1|Bacillus toyonensis strain UTDF19-29B plasmid p2-UTDF19-29B, complete sequence
M04077_48_000000000-KFDK6_1_1118_6706_20532-1	9.5e-41	Bacillus tropicus;Bacillus sp. PGP15;Bacillus mycoides;Bacillus mycoides;Bacillus cereus	gi|2257785252|gb|CP085400.1|Bacillus tropicus strain CK18 plasmid unnamed1, complete sequence;gi|2230276583|gb|CP095874.1|Bacillus sp. PGP15 chromosome, complete genome;gi|2049513303|gb|CP036038.1|Bacillus mycoides strain BPN57/2 plasmid p37;gi|2206021118|gb|CP092835.1|Bacillus mycoides strain LX30 plasmid p114811, complete sequence;gi|2170524376|dbj|AP022907.1|Bacillus cereus MRY14-0100 DNA, com…
M04077_48_000000000-KFDK6_1_1109_11655_20524	2.5e-41	Bacillus tropicus;Bacillus sp. PGP15;Bacillus mycoides;Bacillus cereus;Bacillus mycoides	gi|2257785252|gb|CP085400.1|Bacillus tropicus strain CK18 plasmid unnamed1, complete sequence;gi|2230276583|gb|CP095874.1|Bacillus sp. PGP15 chromosome, complete genome;gi|2049513303|gb|CP036038.1|Bacillus mycoides strain BPN57/2 plasmid p37;gi|2170524376|dbj|AP022907.1|Bacillus cereus MRY14-0100 DNA, complete genome;gi|2206021118|gb|CP092835.1|Bacillus mycoides strain LX30 plasmid p114811, compl…
M04077_48_000000000-KFDK6_1_1113_13623_22248	2.5e-41	Bacillus tropicus;Bacillus sp. PGP15;Bacillus cereus;Bacillus mycoides;Bacillus mycoides	gi|2257785252|gb|CP085400.1|Bacillus tropicus strain CK18 plasmid unnamed1, complete sequence;gi|2230276583|gb|CP095874.1|Bacillus sp. PGP15 chromosome, complete genome;gi|2170524376|dbj|AP022907.1|Bacillus cereus MRY14-0100 DNA, complete genome;gi|2049513303|gb|CP036038.1|Bacillus mycoides strain BPN57/2 plasmid p37;gi|2206021118|gb|CP092835.1|Bacillus mycoides strain LX30 plasmid p114811, compl…
M04077_48_000000000-KFDK6_1_2104_28104_13570	9.4e-41	Bacillus tropicus;Bacillus sp. PGP15;Bacillus mycoides;Bacillus mycoides;Bacillus cereus	gi|2257785252|gb|CP085400.1|Bacillus tropicus strain CK18 plasmid unnamed1, complete sequence;gi|2230276583|gb|CP095874.1|Bacillus sp. PGP15 chromosome, complete genome;gi|2049513303|gb|CP036038.1|Bacillus mycoides strain BPN57/2 plasmid p37;gi|2206021118|gb|CP092835.1|Bacillus mycoides strain LX30 plasmid p114811, complete sequence;gi|2170524376|dbj|AP022907.1|Bacillus cereus MRY14-0100 DNA, com…
M04077_48_000000000-KFDK6_1_1109_11655_20524-1	5.1e-28	Bacillus tropicus;Bacillus mycoides	gi|2257785252|gb|CP085400.1|Bacillus tropicus strain CK18 plasmid unnamed1, complete sequence;gi|2049214379|gb|CP035958.1|Bacillus mycoides strain BPN03/1 plasmid p322
M04077_48_000000000-KFDK6_1_1106_4346_19416	4.1e-69	Bacillus tropicus;Vagococcus zengguangii;Vagococcus xieshaowenii;Cytobacillus suaedae;Bacillus thuringiensis	gi|1848554864|gb|CP053955.1|Bacillus tropicus strain FDAARGOS_782 chromosome, complete genome;gi|1632859129|gb|CP039712.1|Vagococcus zengguangii strain MN-17 chromosome, complete genome;gi|1615122976|gb|CP038865.1|Vagococcus xieshaowenii strain personal::cf-49 chromosome, complete genome;gi|1919305238|gb|CP063163.1|Cytobacillus suaedae strain HD4P25 chromosome, complete genome;gi|2184164098|gb|CP…
M04077_48_000000000-KFDK6_1_2118_8748_10795	1.5e-24	Bacillus tropicus;Bacillus thuringiensis LM1212	gi|1692915049|gb|CP041080.1|Bacillus tropicus strain LM1212-W3 plasmid p7, complete sequence;gi|1475357120|gb|CP024779.1|Bacillus thuringiensis LM1212 plasmid pLM7, complete sequence
M04077_48_000000000-KFDK6_1_2116_4250_12845-1	4.5e-21	Bacillus tropicus;Bacillus thuringiensis LM1212	gi|1692915049|gb|CP041080.1|Bacillus tropicus strain LM1212-W3 plasmid p7, complete sequence;gi|1475357120|gb|CP024779.1|Bacillus thuringiensis LM1212 plasmid pLM7, complete sequence
M04077_48_000000000-KFDK6_1_2118_26230_21917-1	2.8e-26	Bacillus tropicus;Bacillus thuringiensis LM1212	gi|1692915049|gb|CP041080.1|Bacillus tropicus strain LM1212-W3 plasmid p7, complete sequence;gi|1475357120|gb|CP024779.1|Bacillus thuringiensis LM1212 plasmid pLM7, complete sequence
M04077_48_000000000-KFDK6_1_2107_28522_18434	1.7e-20	Bacillus tropicus;Bacillus thuringiensis LM1212;Bacillus thuringiensis;Bacillus thuringiensis;Bacillus mycoides	gi|1692914609|gb|CP041072.1|Bacillus tropicus strain LM1212-W3 plasmid p9, complete sequence;gi|1475357054|gb|CP024776.1|Bacillus thuringiensis LM1212 plasmid pLM8, complete sequence;gi|260268366|dbj|AB375062.1|Bacillus thuringiensis plasmid pBTm019A pA-ORF1, mo19cp78b, pA-ORF2, mob, rep, m019cp78b genes for hypothetical protein, M019CP78B, hypothetical protein, recombination enzyme, replication …
M04077_48_000000000-KFDK6_1_2114_2315_11980	1.7e-20	Bacillus tropicus;Bacillus thuringiensis LM1212;Bacillus thuringiensis;Bacillus thuringiensis;Bacillus mycoides	gi|1692914609|gb|CP041072.1|Bacillus tropicus strain LM1212-W3 plasmid p9, complete sequence;gi|1475357054|gb|CP024776.1|Bacillus thuringiensis LM1212 plasmid pLM8, complete sequence;gi|260268366|dbj|AB375062.1|Bacillus thuringiensis plasmid pBTm019A pA-ORF1, mo19cp78b, pA-ORF2, mob, rep, m019cp78b genes for hypothetical protein, M019CP78B, hypothetical protein, recombination enzyme, replication …
M04077_48_000000000-KFDK6_1_1102_17175_24177-1	1.1e-25	Bacillus tropicus;Bacillus thuringiensis LM1212;Bacillus thuringiensis Bt18247;Staphylococcus epidermidis;Staphylococcus epidermidis	gi|1692914609|gb|CP041072.1|Bacillus tropicus strain LM1212-W3 plasmid p9, complete sequence;gi|1475357054|gb|CP024776.1|Bacillus thuringiensis LM1212 plasmid pLM8, complete sequence;gi|1062434339|gb|CP015256.1|Bacillus thuringiensis Bt18247 plasmid p12509, complete sequence;gi|2269302124|gb|CP093177.1|Staphylococcus epidermidis strain TMDU-137 plasmid p4, complete sequence;gi|2104386103|gb|CP084…
M04077_48_000000000-KFDK6_1_1109_4303_17690-1	1.1e-25	Bacillus tropicus;Bacillus thuringiensis LM1212;Bacillus thuringiensis Bt18247;Staphylococcus epidermidis;Staphylococcus epidermidis	gi|1692914609|gb|CP041072.1|Bacillus tropicus strain LM1212-W3 plasmid p9, complete sequence;gi|1475357054|gb|CP024776.1|Bacillus thuringiensis LM1212 plasmid pLM8, complete sequence;gi|1062434339|gb|CP015256.1|Bacillus thuringiensis Bt18247 plasmid p12509, complete sequence;gi|2269302124|gb|CP093177.1|Staphylococcus epidermidis strain TMDU-137 plasmid p4, complete sequence;gi|2104386103|gb|CP084…
M04077_48_000000000-KFDK6_1_1115_9806_12897-1	1.5e-24	Bacillus tropicus;Bacillus thuringiensis LM1212;Bacillus thuringiensis Bt18247;Bacillus thuringiensis	gi|1692914609|gb|CP041072.1|Bacillus tropicus strain LM1212-W3 plasmid p9, complete sequence;gi|1475357054|gb|CP024776.1|Bacillus thuringiensis LM1212 plasmid pLM8, complete sequence;gi|1062434339|gb|CP015256.1|Bacillus thuringiensis Bt18247 plasmid p12509, complete sequence;gi|260268366|dbj|AB375062.1|Bacillus thuringiensis plasmid pBTm019A pA-ORF1, mo19cp78b, pA-ORF2, mob, rep, m019cp78b genes …
M04077_48_000000000-KFDK6_1_2114_11668_16734-1	2.2e-23	Bacillus tropicus;Bacillus thuringiensis LM1212;Staphylococcus simulans bv. staphylolyticus;Tetragenococcus halophilus;Bacillus thuringiensis Bt18247	gi|1692914609|gb|CP041072.1|Bacillus tropicus strain LM1212-W3 plasmid p9, complete sequence;gi|1475357054|gb|CP024776.1|Bacillus thuringiensis LM1212 plasmid pLM8, complete sequence;gi|324033752|gb|HQ170521.1|Staphylococcus simulans bv. staphylolyticus strain NRRL B-2628 plasmid pACK5, complete sequence;gi|1059447760|gb|CP012047.1|Tetragenococcus halophilus strain MJ4 chromosome, complete genome…
M04077_48_000000000-KFDK6_1_1103_6374_22053	1.7e-20	Bacillus thuringiensis;Bacillus tropicus;Bacillus thuringiensis LM1212;Staphylococcus aureus;Staphylococcus warneri	gi|260268366|dbj|AB375062.1|Bacillus thuringiensis plasmid pBTm019A pA-ORF1, mo19cp78b, pA-ORF2, mob, rep, m019cp78b genes for hypothetical protein, M019CP78B, hypothetical protein, recombination enzyme, replication initiation protein, M019CP78A, complete cds;gi|1692914609|gb|CP041072.1|Bacillus tropicus strain LM1212-W3 plasmid p9, complete sequence;gi|1475357054|gb|CP024776.1|Bacillus thuringie…
M04077_48_000000000-KFDK6_1_1112_25111_21725	1.2e-21	Bacillus tropicus;Bacillus thuringiensis LM1212;Bacillus thuringiensis Bt18247;Staphylococcus epidermidis;Staphylococcus epidermidis	gi|1692914609|gb|CP041072.1|Bacillus tropicus strain LM1212-W3 plasmid p9, complete sequence;gi|1475357054|gb|CP024776.1|Bacillus thuringiensis LM1212 plasmid pLM8, complete sequence;gi|1062434339|gb|CP015256.1|Bacillus thuringiensis Bt18247 plasmid p12509, complete sequence;gi|2104386103|gb|CP084011.1|Staphylococcus epidermidis strain NBRC 113846 plasmid unnamed3, complete sequence;gi|2269302124…
M04077_48_000000000-KFDK6_1_1116_19673_15965	1.2e-21	Bacillus thuringiensis;Bacillus tropicus;Bacillus thuringiensis LM1212;Staphylococcus aureus;Staphylococcus warneri	gi|260268366|dbj|AB375062.1|Bacillus thuringiensis plasmid pBTm019A pA-ORF1, mo19cp78b, pA-ORF2, mob, rep, m019cp78b genes for hypothetical protein, M019CP78B, hypothetical protein, recombination enzyme, replication initiation protein, M019CP78A, complete cds;gi|1692914609|gb|CP041072.1|Bacillus tropicus strain LM1212-W3 plasmid p9, complete sequence;gi|1475357054|gb|CP024776.1|Bacillus thuringie…
M04077_48_000000000-KFDK6_1_2103_4193_8620	3.5e-18	Bacillus tropicus;Bacillus thuringiensis LM1212;Bacillus thuringiensis Bt18247;Staphylococcus epidermidis;Staphylococcus epidermidis	gi|1692914609|gb|CP041072.1|Bacillus tropicus strain LM1212-W3 plasmid p9, complete sequence;gi|1475357054|gb|CP024776.1|Bacillus thuringiensis LM1212 plasmid pLM8, complete sequence;gi|1062434339|gb|CP015256.1|Bacillus thuringiensis Bt18247 plasmid p12509, complete sequence;gi|2269302124|gb|CP093177.1|Staphylococcus epidermidis strain TMDU-137 plasmid p4, complete sequence;gi|2104386103|gb|CP084…
M04077_48_000000000-KFDK6_1_2114_8614_15310	5.8e-24	Bacillus thuringiensis;Bacillus tropicus;Bacillus thuringiensis LM1212;Staphylococcus aureus;Staphylococcus warneri	gi|260268366|dbj|AB375062.1|Bacillus thuringiensis plasmid pBTm019A pA-ORF1, mo19cp78b, pA-ORF2, mob, rep, m019cp78b genes for hypothetical protein, M019CP78B, hypothetical protein, recombination enzyme, replication initiation protein, M019CP78A, complete cds;gi|1692914609|gb|CP041072.1|Bacillus tropicus strain LM1212-W3 plasmid p9, complete sequence;gi|1475357054|gb|CP024776.1|Bacillus thuringie…
M04077_48_000000000-KFDK6_1_1109_2474_15001-1	1.7e-20	Bacillus tropicus;Bacillus thuringiensis LM1212;Bacillus thuringiensis;Bacillus thuringiensis;Bacillus thuringiensis	gi|1692914609|gb|CP041072.1|Bacillus tropicus strain LM1212-W3 plasmid p9, complete sequence;gi|1475357054|gb|CP024776.1|Bacillus thuringiensis LM1212 plasmid pLM8, complete sequence;gi|260268366|dbj|AB375062.1|Bacillus thuringiensis plasmid pBTm019A pA-ORF1, mo19cp78b, pA-ORF2, mob, rep, m019cp78b genes for hypothetical protein, M019CP78B, hypothetical protein, recombination enzyme, replication …
M04077_48_000000000-KFDK6_1_1116_19673_15965-1	9.3e-19	Bacillus thuringiensis;Bacillus tropicus;Bacillus thuringiensis LM1212;Staphylococcus aureus;Staphylococcus warneri	gi|260268366|dbj|AB375062.1|Bacillus thuringiensis plasmid pBTm019A pA-ORF1, mo19cp78b, pA-ORF2, mob, rep, m019cp78b genes for hypothetical protein, M019CP78B, hypothetical protein, recombination enzyme, replication initiation protein, M019CP78A, complete cds;gi|1692914609|gb|CP041072.1|Bacillus tropicus strain LM1212-W3 plasmid p9, complete sequence;gi|1475357054|gb|CP024776.1|Bacillus thuringie…
M04077_48_000000000-KFDK6_1_2114_8614_15310-1	4e-25	Bacillus thuringiensis;Bacillus tropicus;Bacillus thuringiensis LM1212;Staphylococcus aureus;Staphylococcus warneri	gi|260268366|dbj|AB375062.1|Bacillus thuringiensis plasmid pBTm019A pA-ORF1, mo19cp78b, pA-ORF2, mob, rep, m019cp78b genes for hypothetical protein, M019CP78B, hypothetical protein, recombination enzyme, replication initiation protein, M019CP78A, complete cds;gi|1692914609|gb|CP041072.1|Bacillus tropicus strain LM1212-W3 plasmid p9, complete sequence;gi|1475357054|gb|CP024776.1|Bacillus thuringie…
